# Supplementary material for: 1,3,5-Tris(N-phenyl­benzimidazol-2-yl)benzene methanol solvate
Source: Acta Crystallogr Sect E Struct Rep Online. 2009 Sep 12;65(Pt 10):o2461. doi: 10.1107/S1600536809036046 (PMC2970194; doi:10.1107/S1600536809036046)
Supplement: Supplementary file 1 [file e-65-o2461-sup1.cif]

##############################################################################
###                                                                        ###
###        Electronic paper (Acta Crystallographica Section E)             ###
###                                                                        ###
##############################################################################
#                                                                            #
# This CIF contains the data in a paper accepted for publication in Acta     #
# Crystallographica Section E. It conforms to the requirements of Notes      #
# for Authors for Section E, and has been peer reviewed under the auspices   #
# of the IUCr Commission on Journals.                                        #
#                                                                            #
# Full details of the Crystallographic Information File format               #
# are given in the paper "The Crystallographic Information File (CIF):       #
# a New Standard Archive File for Crystallography" by S. R. Hall, F. H.      #
# Allen and I. D. Brown [Acta Cryst. (1991), A47, 655-685].                  #
#                                                                            #
# The current version of the core CIF dictionary is obtainable from          #
# ftp://ftp.iucr.org/pub/cif_core.dic. The current version number is 2.4.    #
#                                                                            #
# Software is freely available for graphical display of the structure(s) in  #
# this CIF.  For information consult the CIF home page http://www.iucr.org/  #
# cif/home.html                                                              #
#                                                                            #
# This file may be used for bona fide research purposes within the           #
# scientific community so long as proper attribution is given to the journal # 
# article from which it was obtained.                                        #
#                                                                            #
##############################################################################
                                             
data_global
_audit_creation_method     'manual editing of SHELXL-97 cif file'
_journal_data_validation_number     ?
_journal_date_recd_electronic     2009-07-09
_journal_date_accepted     2009-09-07
_journal_name_full     'Acta Crystallographica, Section E'
_journal_year     2009
_journal_volume     65
_journal_issue     10
_journal_page_first     o2461
_journal_page_last     o2461
_journal_paper_category     QO
_journal_coeditor_code     BH2239
_publ_contact_author_name     'Liu, Yu'
_publ_contact_author_address
;
Liu, Yu
State key Laboratory for Supramolecular Structure and Materials
College of Chemistry
Jilin University
Changchun 130012
People's Republic of China
;
_publ_contact_author_email     yuliu@jlu.edu.cn
_publ_contact_author_fax     86-431-85193421
_publ_contact_author_phone     86-431-85168496
_publ_section_title
;
1,3,5-Tris(<i>N</i>-phenylbenzimidazol-2-yl)benzene methanol solvate
;
loop_
    _publ_author_name
    _publ_author_address
    "Song, Wei-Feng"
;
State Key Laboratory of Supramolecular Structure and Materials
College of Chemistry
Jilin University
Changchun 130012
People's Republic of China
;
    "Wu, Ying"
;
State Key Laboratory of Supramolecular Structure and Materials
College of Chemistry
Jilin University
Changchun 130012
People's Republic of China
;
    "Fan, Yan"
;
State Key Laboratory of Supramolecular Structure and Materials
College of Chemistry
Jilin University
Changchun 130012
People's Republic of China
;
    "Wang, Yue"
;
State Key Laboratory of Supramolecular Structure and Materials
College of Chemistry
Jilin University
Changchun 130012
People's Republic of China
;
    "Liu, Yu"
;
State Key Laboratory of Supramolecular Structure and Materials
College of Chemistry
Jilin University
Changchun 130012
People's Republic of China
;
data_I
_audit_creation_method     SHELXL97
_chemical_name_systematic
;
1,3,5-Tris(<i>N</i>-phenylbenzimidazol-2-yl)benzene methanol solvate
;
_chemical_name_common     ?
_chemical_formula_moiety     'C45 H30 N6 , C H4 O'
_chemical_formula_sum     'C46 H34 N6 O'
_chemical_formula_iupac     'C45 H30 N6 , C H4 O'
_chemical_formula_weight     686.79
_chemical_melting_point     ?
_symmetry_cell_setting     monoclinic
_symmetry_space_group_name_H-M     'P 21/c'
_symmetry_space_group_name_hall     '-P 2ybc'
loop_
    _symmetry_equiv_pos_as_xyz
    'x, y, z'
    '-x, y+1/2, -z+1/2'
    '-x, -y, -z'
    'x, -y-1/2, z-1/2'
_cell_length_a     11.253(2)
_cell_length_b     18.692(4)
_cell_length_c     17.763(4)
_cell_angle_alpha     90.00
_cell_angle_beta     101.58(3)
_cell_angle_gamma     90.00
_cell_volume     3660.1(13)
_cell_formula_units_Z     4
_cell_measurement_reflns_used     20230
_cell_measurement_theta_min     3.2
_cell_measurement_theta_max     27.43
_cell_measurement_temperature     293(2)
_exptl_crystal_description     block
_exptl_crystal_colour     white
_exptl_crystal_size_max     0.26
_exptl_crystal_size_mid     0.20
_exptl_crystal_size_min     0.19
_exptl_crystal_density_diffrn     1.246
_exptl_crystal_density_meas     ?
_exptl_crystal_density_method     'not measured'
_exptl_crystal_F_000     1440
_exptl_absorpt_coefficient_mu     0.077
_exptl_absorpt_correction_type     multi-scan
_exptl_absorpt_process_details     '(ABSCOR; Higashi, 1995)'
_exptl_absorpt_correction_T_min     0.9806
_exptl_absorpt_correction_T_max     0.9858
_exptl_special_details
;
;
_diffrn_ambient_temperature     293(2)
_diffrn_radiation_type     MoK\a
_diffrn_radiation_wavelength     0.71073
_diffrn_radiation_source     'fine-focus sealed tube'
_diffrn_radiation_monochromator     graphite
_diffrn_measurement_device_type     'Rigaku R-AXIS RAPID IP'
_diffrn_measurement_method     \w
_diffrn_detector_area_resol_mean     ?
_diffrn_reflns_number     35250
_diffrn_reflns_av_R_equivalents     0.0575
_diffrn_reflns_av_sigmaI/netI     0.0500
_diffrn_reflns_theta_min     3.20
_diffrn_reflns_theta_max     27.45
_diffrn_reflns_theta_full     27.45
_diffrn_measured_fraction_theta_max     0.989
_diffrn_measured_fraction_theta_full     0.989
_diffrn_reflns_limit_h_min     -13
_diffrn_reflns_limit_h_max     14
_diffrn_reflns_limit_k_min     -24
_diffrn_reflns_limit_k_max     24
_diffrn_reflns_limit_l_min     -22
_diffrn_reflns_limit_l_max     21
_diffrn_standards_number     ?
_diffrn_standards_interval_count     ?
_diffrn_standards_interval_time     ?
_diffrn_standards_decay_%     0
_refine_special_details
;
;
_reflns_number_total     8285
_reflns_number_gt     4831
_reflns_threshold_expression     I>2\s(I)
_refine_ls_structure_factor_coef     Fsqd
_refine_ls_matrix_type     full
_refine_ls_R_factor_all     0.1020
_refine_ls_R_factor_gt     0.0510
_refine_ls_wR_factor_gt     0.1211
_refine_ls_wR_factor_ref     0.1417
_refine_ls_goodness_of_fit_ref     1.008
_refine_ls_restrained_S_all     1.008
_refine_ls_number_reflns     8285
_refine_ls_number_parameters     480
_refine_ls_number_restraints     0
_refine_ls_hydrogen_treatment     constr
_refine_ls_weighting_scheme     calc
_refine_ls_weighting_details
       'calc w = 1/[\s^2^(Fo^2^)+(0.0732P)^2^+0.0076P] where P=(Fo^2^+2Fc^2^)/3'
_atom_sites_solution_hydrogens     geom
_atom_sites_solution_primary     direct
_atom_sites_solution_secondary     difmap
_refine_ls_shift/su_max     0.001
_refine_ls_shift/su_mean     0.000
_refine_diff_density_max     0.138
_refine_diff_density_min     -0.192
_refine_ls_extinction_method     none
_refine_ls_extinction_coef     ?
loop_
    _atom_type_symbol
    _atom_type_description
    _atom_type_scat_dispersion_real
    _atom_type_scat_dispersion_imag
    _atom_type_scat_source
    'C' 'C' 0.0033 0.0016
                         'International Tables Vol C Tables 4.2.6.8 and 6.1.1.4'
    'H' 'H' 0.0000 0.0000
                         'International Tables Vol C Tables 4.2.6.8 and 6.1.1.4'
    'N' 'N' 0.0061 0.0033
                         'International Tables Vol C Tables 4.2.6.8 and 6.1.1.4'
    'O' 'O' 0.0106 0.0060
                         'International Tables Vol C Tables 4.2.6.8 and 6.1.1.4'
_computing_data_collection     'RAPID-AUTO (Rigaku, 1998)'
_computing_cell_refinement     'RAPID-AUTO (Rigaku, 1998)'
_computing_data_reduction     'RAPID-AUTO (Rigaku, 1998)'
_computing_structure_solution     'SHELXS97 (Sheldrick, 2008)'
_computing_structure_refinement     'SHELXL97 (Sheldrick, 2008)'
_computing_molecular_graphics     'SHELXTL (Sheldrick, 2008)'
_computing_publication_material     'SHELXL97 (Sheldrick, 2008)'
loop_
    _atom_site_type_symbol
    _atom_site_label
    _atom_site_fract_x
    _atom_site_fract_y
    _atom_site_fract_z
    _atom_site_U_iso_or_equiv
    _atom_site_adp_type
    _atom_site_calc_flag
    _atom_site_refinement_flags
    _atom_site_occupancy
    _atom_site_disorder_assembly
    _atom_site_disorder_group
    C C1 0.67816(14) 0.26248(9) 0.59902(9) 0.0395(4) Uani d . 1 . .
    C C2 0.76343(16) 0.18804(10) 0.53310(9) 0.0458(4) Uani d . 1 . .
    C C3 0.84043(18) 0.15308(11) 0.49281(11) 0.0593(5) Uani d . 1 . .
    H H3 0.9179 0.1704 0.4928 0.071 Uiso calc R 1 . .
    C C4 0.7980(2) 0.09211(12) 0.45300(12) 0.0679(6) Uani d . 1 . .
    H H4 0.8478 0.0678 0.4257 0.081 Uiso calc R 1 . .
    C C5 0.6827(2) 0.06613(11) 0.45271(11) 0.0623(6) Uani d . 1 . .
    H H5 0.6572 0.0246 0.4253 0.075 Uiso calc R 1 . .
    C C6 0.60416(18) 0.09983(10) 0.49185(11) 0.0540(5) Uani d . 1 . .
    H H6 0.5264 0.0826 0.4911 0.065 Uiso calc R 1 . .
    C C7 0.64802(15) 0.16091(9) 0.53243(9) 0.0431(4) Uani d . 1 . .
    C C8 0.46769(15) 0.20601(9) 0.57811(10) 0.0448(4) Uani d . 1 . .
    C C9 0.42339(19) 0.14782(11) 0.61197(13) 0.0623(5) Uani d . 1 . .
    H H9 0.4751 0.1114 0.6341 0.075 Uiso calc R 1 . .
    C C10 0.3007(2) 0.14498(14) 0.61229(15) 0.0766(7) Uani d . 1 . .
    H H10 0.2692 0.1057 0.6337 0.092 Uiso calc R 1 . .
    C C11 0.2254(2) 0.19923(16) 0.58148(16) 0.0827(8) Uani d . 1 . .
    H H11 0.1433 0.1971 0.5830 0.099 Uiso calc R 1 . .
    C C12 0.26996(19) 0.25670(14) 0.54838(14) 0.0765(7) Uani d . 1 . .
    H H12 0.2184 0.2939 0.5283 0.092 Uiso calc R 1 . .
    C C13 0.39177(16) 0.25975(11) 0.54466(11) 0.0580(5) Uani d . 1 . .
    H H13 0.4216 0.2976 0.5199 0.070 Uiso calc R 1 . .
    C C14 0.47156(15) 0.39957(9) 0.78240(9) 0.0405(4) Uani d . 1 . .
    C C15 0.31701(16) 0.38001(11) 0.84005(10) 0.0493(4) Uani d . 1 . .
    C C16 0.22712(19) 0.35362(13) 0.87530(13) 0.0697(6) Uani d . 1 . .
    H H16 0.2223 0.3053 0.8870 0.084 Uiso calc R 1 . .
    C C17 0.1447(2) 0.40314(16) 0.89222(15) 0.0861(8) Uani d . 1 . .
    H H17 0.0829 0.3878 0.9161 0.103 Uiso calc R 1 . .
    C C18 0.1520(2) 0.47526(16) 0.87438(14) 0.0808(7) Uani d . 1 . .
    H H18 0.0937 0.5067 0.8854 0.097 Uiso calc R 1 . .
    C C19 0.24308(19) 0.50124(12) 0.84088(12) 0.0654(6) Uani d . 1 . .
    H H19 0.2483 0.5496 0.8298 0.078 Uiso calc R 1 . .
    C C20 0.32741(16) 0.45222(10) 0.82405(10) 0.0490(5) Uani d . 1 . .
    C C21 0.44315(15) 0.27268(9) 0.82388(10) 0.0440(4) Uani d . 1 . .
    C C22 0.55981(17) 0.25387(11) 0.85886(11) 0.0539(5) Uani d . 1 . .
    H H22 0.6175 0.2888 0.8765 0.065 Uiso calc R 1 . .
    C C23 0.5890(2) 0.18240(13) 0.86714(15) 0.0784(7) Uani d . 1 . .
    H H23 0.6675 0.1687 0.8897 0.094 Uiso calc R 1 . .
    C C24 0.5018(2) 0.13114(13) 0.84194(18) 0.0949(9) Uani d . 1 . .
    H H24 0.5219 0.0829 0.8475 0.114 Uiso calc R 1 . .
    C C25 0.3868(2) 0.15060(12) 0.80906(16) 0.0817(7) Uani d . 1 . .
    H H25 0.3284 0.1156 0.7930 0.098 Uiso calc R 1 . .
    C C26 0.35646(18) 0.22138(11) 0.79942(12) 0.0606(5) Uani d . 1 . .
    H H26 0.2778 0.2347 0.7765 0.073 Uiso calc R 1 . .
    C C27 0.81789(15) 0.50360(9) 0.69485(10) 0.0417(4) Uani d . 1 . .
    C C28 0.93525(15) 0.59210(9) 0.73459(10) 0.0473(4) Uani d . 1 . .
    C C29 1.00798(17) 0.64426(11) 0.77757(12) 0.0608(5) Uani d . 1 . .
    H H29 1.0202 0.6451 0.8309 0.073 Uiso calc R 1 . .
    C C30 1.0609(2) 0.69445(12) 0.73781(14) 0.0711(6) Uani d . 1 . .
    H H30 1.1105 0.7293 0.7652 0.085 Uiso calc R 1 . .
    C C31 1.04256(19) 0.69455(12) 0.65845(14) 0.0702(6) Uani d . 1 . .
    H H31 1.0788 0.7300 0.6340 0.084 Uiso calc R 1 . .
    C C32 0.97182(17) 0.64332(11) 0.61455(12) 0.0584(5) Uani d . 1 . .
    H H32 0.9596 0.6429 0.5612 0.070 Uiso calc R 1 . .
    C C33 0.92006(15) 0.59245(9) 0.65505(10) 0.0464(4) Uani d . 1 . .
    C C34 0.79088(15) 0.52221(9) 0.55055(10) 0.0446(4) Uani d . 1 . .
    C C35 0.6804(2) 0.55176(12) 0.52083(12) 0.0724(6) Uani d . 1 . .
    H H35 0.6375 0.5760 0.5525 0.087 Uiso calc R 1 . .
    C C36 0.6330(2) 0.54512(14) 0.44293(14) 0.0873(8) Uani d . 1 . .
    H H36 0.5576 0.5649 0.4222 0.105 Uiso calc R 1 . .
    C C37 0.6958(2) 0.51002(13) 0.39669(13) 0.0755(7) Uani d . 1 . .
    H H37 0.6653 0.5077 0.3441 0.091 Uiso calc R 1 . .
    C C38 0.8029(2) 0.47839(15) 0.42712(13) 0.0808(7) Uani d . 1 . .
    H H38 0.8443 0.4527 0.3956 0.097 Uiso calc R 1 . .
    C C39 0.85137(18) 0.48410(13) 0.50520(11) 0.0637(6) Uani d . 1 . .
    H H39 0.9246 0.4620 0.5262 0.076 Uiso calc R 1 . .
    C C40 0.66199(14) 0.32475(9) 0.64708(9) 0.0388(4) Uani d . 1 . .
    C C41 0.57686(15) 0.32759(9) 0.69462(9) 0.0402(4) Uani d . 1 . .
    H H41 0.5252 0.2890 0.6962 0.048 Uiso calc R 1 . .
    C C42 0.56899(14) 0.38813(9) 0.73976(9) 0.0392(4) Uani d . 1 . .
    C C43 0.64966(15) 0.44444(9) 0.73921(9) 0.0421(4) Uani d . 1 . .
    H H43 0.6464 0.4840 0.7705 0.051 Uiso calc R 1 . .
    C C44 0.73500(14) 0.44234(9) 0.69252(9) 0.0405(4) Uani d . 1 . .
    C C45 0.73934(15) 0.38286(9) 0.64583(9) 0.0420(4) Uani d . 1 . .
    H H45 0.7947 0.3819 0.6133 0.050 Uiso calc R 1 . .
    C C46 0.0678(2) 0.15090(15) 0.15807(17) 0.0937(8) Uani d . 1 . .
    H H46A 0.1492 0.1359 0.1572 0.141 Uiso calc R 1 . .
    H H46B 0.0246 0.1122 0.1759 0.141 Uiso calc R 1 . .
    H H46C 0.0700 0.1911 0.1919 0.141 Uiso calc R 1 . .
    N N1 0.78056(12) 0.25108(8) 0.57557(8) 0.0449(4) Uani d . 1 . .
    N N2 0.59401(12) 0.20906(7) 0.57505(8) 0.0413(3) Uani d . 1 . .
    N N3 0.41101(12) 0.34643(8) 0.81320(8) 0.0439(3) Uani d . 1 . .
    N N4 0.42540(13) 0.46350(8) 0.78866(8) 0.0478(4) Uani d . 1 . .
    N N5 0.86992(13) 0.53606(8) 0.75867(8) 0.0470(4) Uani d . 1 . .
    N N6 0.84508(12) 0.53411(8) 0.63005(8) 0.0444(4) Uani d . 1 . .
    O O 0.00881(14) 0.17053(11) 0.08356(10) 0.0876(5) Uani d . 1 . .
    H H0 -0.0508 0.1950 0.0860 0.131 Uiso calc R 1 . .
loop_
    _atom_site_aniso_label
    _atom_site_aniso_U_11
    _atom_site_aniso_U_22
    _atom_site_aniso_U_33
    _atom_site_aniso_U_12
    _atom_site_aniso_U_13
    _atom_site_aniso_U_23
    C1 0.0428(9) 0.0382(9) 0.0378(9) 0.0012(7) 0.0090(7) -0.0003(7)
    C2 0.0497(10) 0.0482(11) 0.0393(9) 0.0079(8) 0.0083(8) -0.0039(8)
    C3 0.0529(11) 0.0696(14) 0.0574(12) 0.0098(10) 0.0159(9) -0.0125(10)
    C4 0.0722(14) 0.0721(15) 0.0609(13) 0.0191(12) 0.0172(10) -0.0184(11)
    C5 0.0797(14) 0.0491(12) 0.0553(12) 0.0111(10) 0.0070(10) -0.0160(10)
    C6 0.0656(12) 0.0432(11) 0.0517(11) 0.0025(9) 0.0079(9) -0.0076(9)
    C7 0.0504(10) 0.0390(10) 0.0396(9) 0.0066(8) 0.0081(8) -0.0035(7)
    C8 0.0450(9) 0.0417(10) 0.0480(10) -0.0021(8) 0.0104(8) -0.0098(8)
    C9 0.0621(12) 0.0505(12) 0.0782(14) -0.0035(10) 0.0235(11) -0.0029(11)
    C10 0.0691(14) 0.0708(16) 0.0987(18) -0.0202(13) 0.0377(13) -0.0130(14)
    C11 0.0488(12) 0.101(2) 0.0994(19) -0.0136(13) 0.0188(12) -0.0282(16)
    C12 0.0515(12) 0.0854(18) 0.0883(16) 0.0151(12) 0.0035(12) -0.0079(14)
    C13 0.0526(11) 0.0559(13) 0.0625(12) 0.0068(9) 0.0047(9) -0.0037(10)
    C14 0.0487(9) 0.0375(10) 0.0355(8) 0.0019(7) 0.0090(7) 0.0006(7)
    C15 0.0490(10) 0.0567(12) 0.0448(10) 0.0118(9) 0.0162(8) 0.0046(9)
    C16 0.0631(12) 0.0756(16) 0.0783(15) 0.0110(11) 0.0332(11) 0.0179(12)
    C17 0.0706(15) 0.108(2) 0.0917(18) 0.0232(14) 0.0456(13) 0.0166(16)
    C18 0.0734(15) 0.095(2) 0.0805(16) 0.0333(14) 0.0306(12) -0.0024(14)
    C19 0.0694(13) 0.0643(14) 0.0638(13) 0.0213(11) 0.0167(10) -0.0074(11)
    C20 0.0521(10) 0.0548(12) 0.0401(9) 0.0109(9) 0.0092(8) -0.0036(8)
    C21 0.0508(10) 0.0389(10) 0.0453(10) 0.0034(8) 0.0168(8) 0.0070(8)
    C22 0.0520(10) 0.0542(12) 0.0542(11) 0.0034(9) 0.0080(9) 0.0081(9)
    C23 0.0648(14) 0.0624(15) 0.1063(19) 0.0190(12) 0.0131(13) 0.0255(14)
    C24 0.0898(18) 0.0445(14) 0.153(3) 0.0073(13) 0.0306(18) 0.0264(15)
    C25 0.0733(15) 0.0480(14) 0.123(2) -0.0111(11) 0.0184(14) 0.0130(13)
    C26 0.0525(11) 0.0520(12) 0.0763(14) -0.0045(9) 0.0106(10) 0.0096(10)
    C27 0.0444(9) 0.0367(9) 0.0432(9) 0.0019(7) 0.0067(7) -0.0011(7)
    C28 0.0455(9) 0.0422(10) 0.0514(11) -0.0022(8) 0.0027(8) -0.0037(8)
    C29 0.0599(12) 0.0555(13) 0.0618(12) -0.0063(10) -0.0002(10) -0.0134(10)
    C30 0.0667(13) 0.0565(14) 0.0844(16) -0.0214(11) 0.0019(12) -0.0125(12)
    C31 0.0676(13) 0.0555(14) 0.0853(16) -0.0236(10) 0.0098(12) 0.0035(12)
    C32 0.0594(11) 0.0550(12) 0.0596(12) -0.0132(10) 0.0089(9) 0.0046(10)
    C33 0.0445(9) 0.0410(10) 0.0509(10) -0.0046(8) 0.0033(8) -0.0010(8)
    C34 0.0504(10) 0.0397(10) 0.0419(9) -0.0089(8) 0.0052(8) 0.0012(8)
    C35 0.0753(14) 0.0689(15) 0.0637(13) 0.0202(12) -0.0081(11) -0.0104(11)
    C36 0.0959(18) 0.0762(17) 0.0717(16) 0.0146(14) -0.0263(14) -0.0019(13)
    C37 0.1030(18) 0.0703(16) 0.0457(11) -0.0252(14) -0.0027(12) 0.0053(11)
    C38 0.0850(16) 0.106(2) 0.0542(13) -0.0097(15) 0.0204(12) -0.0130(13)
    C39 0.0561(11) 0.0835(16) 0.0517(11) -0.0008(11) 0.0110(9) -0.0060(11)
    C40 0.0441(9) 0.0354(9) 0.0363(8) 0.0021(7) 0.0067(7) -0.0008(7)
    C41 0.0470(9) 0.0348(9) 0.0387(9) -0.0035(7) 0.0081(7) -0.0006(7)
    C42 0.0457(9) 0.0369(9) 0.0349(8) 0.0022(7) 0.0076(7) 0.0013(7)
    C43 0.0517(10) 0.0348(9) 0.0390(9) 0.0007(8) 0.0071(8) -0.0014(7)
    C44 0.0445(9) 0.0359(9) 0.0402(9) 0.0003(7) 0.0065(7) 0.0018(7)
    C45 0.0453(9) 0.0398(10) 0.0420(9) 0.0020(8) 0.0116(7) 0.0005(8)
    C46 0.0745(16) 0.098(2) 0.105(2) 0.0080(14) 0.0076(15) -0.0065(16)
    N1 0.0444(8) 0.0489(9) 0.0424(8) 0.0005(7) 0.0111(6) -0.0057(7)
    N2 0.0437(7) 0.0356(8) 0.0454(8) 0.0015(6) 0.0110(6) -0.0041(6)
    N3 0.0468(8) 0.0423(9) 0.0453(8) 0.0048(7) 0.0154(6) 0.0039(7)
    N4 0.0598(9) 0.0402(9) 0.0437(8) 0.0059(7) 0.0107(7) -0.0026(7)
    N5 0.0520(8) 0.0434(9) 0.0436(8) -0.0005(7) 0.0045(7) -0.0029(7)
    N6 0.0494(8) 0.0406(8) 0.0414(8) -0.0096(6) 0.0052(6) 0.0006(6)
    O 0.0620(10) 0.1121(15) 0.0919(12) 0.0045(9) 0.0231(9) -0.0123(10)
_geom_special_details
;
;
loop_
    _geom_bond_atom_site_label_1
    _geom_bond_atom_site_label_2
    _geom_bond_site_symmetry_2
    _geom_bond_distance
    _geom_bond_publ_flag
    C1 N1 . 1.319(2) ?
    C1 N2 . 1.383(2) ?
    C1 C40 . 1.476(2) ?
    C2 N1 . 1.392(2) ?
    C2 C7 . 1.392(2) ?
    C2 C3 . 1.393(3) ?
    C3 C4 . 1.375(3) ?
    C3 H3 . 0.9300 ?
    C4 C5 . 1.385(3) ?
    C4 H4 . 0.9300 ?
    C5 C6 . 1.381(3) ?
    C5 H5 . 0.9300 ?
    C6 C7 . 1.387(2) ?
    C6 H6 . 0.9300 ?
    C7 N2 . 1.392(2) ?
    C8 C13 . 1.374(3) ?
    C8 C9 . 1.383(3) ?
    C8 N2 . 1.434(2) ?
    C9 C10 . 1.383(3) ?
    C9 H9 . 0.9300 ?
    C10 C11 . 1.364(4) ?
    C10 H10 . 0.9300 ?
    C11 C12 . 1.367(3) ?
    C11 H11 . 0.9300 ?
    C12 C13 . 1.387(3) ?
    C12 H12 . 0.9300 ?
    C13 H13 . 0.9300 ?
    C14 N4 . 1.316(2) ?
    C14 N3 . 1.378(2) ?
    C14 C42 . 1.468(2) ?
    C15 C16 . 1.383(3) ?
    C15 C20 . 1.389(3) ?
    C15 N3 . 1.394(2) ?
    C16 C17 . 1.385(3) ?
    C16 H16 . 0.9300 ?
    C17 C18 . 1.391(4) ?
    C17 H17 . 0.9300 ?
    C18 C19 . 1.373(3) ?
    C18 H18 . 0.9300 ?
    C19 C20 . 1.394(3) ?
    C19 H19 . 0.9300 ?
    C20 N4 . 1.391(2) ?
    C21 C26 . 1.375(3) ?
    C21 C22 . 1.380(2) ?
    C21 N3 . 1.428(2) ?
    C22 C23 . 1.377(3) ?
    C22 H22 . 0.9300 ?
    C23 C24 . 1.381(3) ?
    C23 H23 . 0.9300 ?
    C24 C25 . 1.357(3) ?
    C24 H24 . 0.9300 ?
    C25 C26 . 1.369(3) ?
    C25 H25 . 0.9300 ?
    C26 H26 . 0.9300 ?
    C27 N5 . 1.315(2) ?
    C27 N6 . 1.373(2) ?
    C27 C44 . 1.472(2) ?
    C28 C33 . 1.389(3) ?
    C28 N5 . 1.395(2) ?
    C28 C29 . 1.397(2) ?
    C29 C30 . 1.379(3) ?
    C29 H29 . 0.9300 ?
    C30 C31 . 1.383(3) ?
    C30 H30 . 0.9300 ?
    C31 C32 . 1.382(3) ?
    C31 H31 . 0.9300 ?
    C32 C33 . 1.389(3) ?
    C32 H32 . 0.9300 ?
    C33 N6 . 1.396(2) ?
    C34 C39 . 1.356(3) ?
    C34 C35 . 1.366(3) ?
    C34 N6 . 1.439(2) ?
    C35 C36 . 1.385(3) ?
    C35 H35 . 0.9300 ?
    C36 C37 . 1.356(4) ?
    C36 H36 . 0.9300 ?
    C37 C38 . 1.354(3) ?
    C37 H37 . 0.9300 ?
    C38 C39 . 1.389(3) ?
    C38 H38 . 0.9300 ?
    C39 H39 . 0.9300 ?
    C40 C45 . 1.395(2) ?
    C40 C41 . 1.400(2) ?
    C41 C42 . 1.400(2) ?
    C41 H41 . 0.9300 ?
    C42 C43 . 1.391(2) ?
    C43 C44 . 1.390(2) ?
    C43 H43 . 0.9300 ?
    C44 C45 . 1.394(2) ?
    C45 H45 . 0.9300 ?
    C46 O . 1.405(3) ?
    C46 H46A . 0.9600 ?
    C46 H46B . 0.9600 ?
    C46 H46C . 0.9600 ?
    O H0 . 0.8200 ?
loop_
    _geom_angle_atom_site_label_1
    _geom_angle_atom_site_label_2
    _geom_angle_atom_site_label_3
    _geom_angle_site_symmetry_1
    _geom_angle_site_symmetry_3
    _geom_angle
    _geom_angle_publ_flag
    N1 C1 N2 . . 111.94(14) ?
    N1 C1 C40 . . 121.80(15) ?
    N2 C1 C40 . . 126.23(15) ?
    N1 C2 C7 . . 109.91(15) ?
    N1 C2 C3 . . 130.03(17) ?
    C7 C2 C3 . . 120.03(17) ?
    C4 C3 C2 . . 117.74(19) ?
    C4 C3 H3 . . 121.1 ?
    C2 C3 H3 . . 121.1 ?
    C3 C4 C5 . . 121.40(19) ?
    C3 C4 H4 . . 119.3 ?
    C5 C4 H4 . . 119.3 ?
    C6 C5 C4 . . 122.13(19) ?
    C6 C5 H5 . . 118.9 ?
    C4 C5 H5 . . 118.9 ?
    C5 C6 C7 . . 116.12(18) ?
    C5 C6 H6 . . 121.9 ?
    C7 C6 H6 . . 121.9 ?
    C6 C7 N2 . . 131.78(17) ?
    C6 C7 C2 . . 122.57(17) ?
    N2 C7 C2 . . 105.56(14) ?
    C13 C8 C9 . . 121.05(18) ?
    C13 C8 N2 . . 119.30(17) ?
    C9 C8 N2 . . 119.61(16) ?
    C10 C9 C8 . . 118.6(2) ?
    C10 C9 H9 . . 120.7 ?
    C8 C9 H9 . . 120.7 ?
    C11 C10 C9 . . 120.7(2) ?
    C11 C10 H10 . . 119.7 ?
    C9 C10 H10 . . 119.7 ?
    C10 C11 C12 . . 120.3(2) ?
    C10 C11 H11 . . 119.9 ?
    C12 C11 H11 . . 119.9 ?
    C11 C12 C13 . . 120.3(2) ?
    C11 C12 H12 . . 119.9 ?
    C13 C12 H12 . . 119.9 ?
    C8 C13 C12 . . 119.0(2) ?
    C8 C13 H13 . . 120.5 ?
    C12 C13 H13 . . 120.5 ?
    N4 C14 N3 . . 112.69(15) ?
    N4 C14 C42 . . 121.61(15) ?
    N3 C14 C42 . . 125.42(15) ?
    C16 C15 C20 . . 122.57(18) ?
    C16 C15 N3 . . 131.95(19) ?
    C20 C15 N3 . . 105.47(16) ?
    C15 C16 C17 . . 116.3(2) ?
    C15 C16 H16 . . 121.9 ?
    C17 C16 H16 . . 121.9 ?
    C16 C17 C18 . . 121.7(2) ?
    C16 C17 H17 . . 119.2 ?
    C18 C17 H17 . . 119.2 ?
    C19 C18 C17 . . 121.7(2) ?
    C19 C18 H18 . . 119.2 ?
    C17 C18 H18 . . 119.2 ?
    C18 C19 C20 . . 117.4(2) ?
    C18 C19 H19 . . 121.3 ?
    C20 C19 H19 . . 121.3 ?
    C15 C20 N4 . . 110.29(15) ?
    C15 C20 C19 . . 120.39(19) ?
    N4 C20 C19 . . 129.27(19) ?
    C26 C21 C22 . . 120.99(17) ?
    C26 C21 N3 . . 119.12(16) ?
    C22 C21 N3 . . 119.88(16) ?
    C23 C22 C21 . . 118.72(19) ?
    C23 C22 H22 . . 120.6 ?
    C21 C22 H22 . . 120.6 ?
    C22 C23 C24 . . 120.0(2) ?
    C22 C23 H23 . . 120.0 ?
    C24 C23 H23 . . 120.0 ?
    C25 C24 C23 . . 120.5(2) ?
    C25 C24 H24 . . 119.7 ?
    C23 C24 H24 . . 119.7 ?
    C24 C25 C26 . . 120.3(2) ?
    C24 C25 H25 . . 119.8 ?
    C26 C25 H25 . . 119.8 ?
    C25 C26 C21 . . 119.42(19) ?
    C25 C26 H26 . . 120.3 ?
    C21 C26 H26 . . 120.3 ?
    N5 C27 N6 . . 113.30(15) ?
    N5 C27 C44 . . 123.57(16) ?
    N6 C27 C44 . . 123.10(14) ?
    C33 C28 N5 . . 110.53(15) ?
    C33 C28 C29 . . 119.45(18) ?
    N5 C28 C29 . . 130.02(17) ?
    C30 C29 C28 . . 117.4(2) ?
    C30 C29 H29 . . 121.3 ?
    C28 C29 H29 . . 121.3 ?
    C29 C30 C31 . . 122.09(19) ?
    C29 C30 H30 . . 119.0 ?
    C31 C30 H30 . . 119.0 ?
    C32 C31 C30 . . 121.7(2) ?
    C32 C31 H31 . . 119.2 ?
    C30 C31 H31 . . 119.2 ?
    C31 C32 C33 . . 115.9(2) ?
    C31 C32 H32 . . 122.1 ?
    C33 C32 H32 . . 122.1 ?
    C28 C33 C32 . . 123.47(17) ?
    C28 C33 N6 . . 105.26(15) ?
    C32 C33 N6 . . 131.27(17) ?
    C39 C34 C35 . . 120.61(17) ?
    C39 C34 N6 . . 119.98(16) ?
    C35 C34 N6 . . 119.37(17) ?
    C34 C35 C36 . . 119.2(2) ?
    C34 C35 H35 . . 120.4 ?
    C36 C35 H35 . . 120.4 ?
    C37 C36 C35 . . 120.4(2) ?
    C37 C36 H36 . . 119.8 ?
    C35 C36 H36 . . 119.8 ?
    C38 C37 C36 . . 120.0(2) ?
    C38 C37 H37 . . 120.0 ?
    C36 C37 H37 . . 120.0 ?
    C37 C38 C39 . . 120.3(2) ?
    C37 C38 H38 . . 119.8 ?
    C39 C38 H38 . . 119.8 ?
    C34 C39 C38 . . 119.4(2) ?
    C34 C39 H39 . . 120.3 ?
    C38 C39 H39 . . 120.3 ?
    C45 C40 C41 . . 119.02(15) ?
    C45 C40 C1 . . 117.07(15) ?
    C41 C40 C1 . . 123.89(15) ?
    C40 C41 C42 . . 120.39(15) ?
    C40 C41 H41 . . 119.8 ?
    C42 C41 H41 . . 119.8 ?
    C43 C42 C41 . . 119.42(16) ?
    C43 C42 C14 . . 116.70(15) ?
    C41 C42 C14 . . 123.57(15) ?
    C44 C43 C42 . . 120.85(16) ?
    C44 C43 H43 . . 119.6 ?
    C42 C43 H43 . . 119.6 ?
    C43 C44 C45 . . 119.25(15) ?
    C43 C44 C27 . . 118.10(15) ?
    C45 C44 C27 . . 122.66(16) ?
    C44 C45 C40 . . 121.01(16) ?
    C44 C45 H45 . . 119.5 ?
    C40 C45 H45 . . 119.5 ?
    O C46 H46A . . 109.5 ?
    O C46 H46B . . 109.5 ?
    H46A C46 H46B . . 109.5 ?
    O C46 H46C . . 109.5 ?
    H46A C46 H46C . . 109.5 ?
    H46B C46 H46C . . 109.5 ?
    C1 N1 C2 . . 105.86(14) ?
    C1 N2 C7 . . 106.72(14) ?
    C1 N2 C8 . . 129.74(14) ?
    C7 N2 C8 . . 122.62(13) ?
    C14 N3 C15 . . 106.30(14) ?
    C14 N3 C21 . . 128.04(15) ?
    C15 N3 C21 . . 125.35(15) ?
    C14 N4 C20 . . 105.23(15) ?
    C27 N5 C28 . . 104.64(14) ?
    C27 N6 C33 . . 106.26(14) ?
    C27 N6 C34 . . 129.54(14) ?
    C33 N6 C34 . . 122.91(14) ?
    C46 O H0 . . 109.5 ?
loop_
    _geom_hbond_atom_site_label_D
    _geom_hbond_atom_site_label_H
    _geom_hbond_atom_site_label_A
    _geom_hbond_site_symmetry_A
    _geom_hbond_distance_DH
    _geom_hbond_distance_HA
    _geom_hbond_distance_DA
    _geom_hbond_angle_DHA
    _geom_hbond_publ_flag
    O H0 N1 4_465 0.82 2.12 2.936(2) 170.4 y
    C25 H25 N5 2_646 0.93 2.69 3.603(3) 169.0 y
    C37 H37 N4 3_666 0.93 2.43 3.338(3) 164.1 y
    C32 H32 O 2_655 0.93 2.71 3.605(3) 160.6 y
