# Supplementary material for: 1,3,5-Tris(N-phenyl­benzimidazol-2-yl)benzene methanol solvate
Source: Acta Crystallogr Sect E Struct Rep Online. 2009 Sep 12;65(Pt 10):o2461. doi: 10.1107/S1600536809036046 (PMC2970194; doi:10.1107/S1600536809036046)
Supplement: Supplementary file 2 [file e-65-o2461-Isup2.hkl]

# 
# h,k,l, Fc-squared, Fo-squared, sigma(Fo-squared) and status flag 
# 
data_I
_shelx_title ' S1 in P2(1)/c' 
_shelx_refln_list_code          4 
_shelx_F_calc_maximum      325.66 
_exptl_crystal_F_000      1440.00 
_reflns_d_resolution_high  0.7710 
 
loop_ 
 _symmetry_equiv_pos_as_xyz 
 'x, y, z' 
 '-x, y+1/2, -z+1/2' 
 '-x, -y, -z' 
 'x, -y-1/2, z-1/2' 
 
_cell_length_a    11.2526 
_cell_length_b    18.6923 
_cell_length_c    17.7629 
_cell_angle_alpha  90.000 
_cell_angle_beta  101.582 
_cell_angle_gamma  90.000 
 
_shelx_F_squared_multiplier     1.000 
 
loop_ 
 _refln_index_h 
 _refln_index_k 
 _refln_index_l 
 _refln_F_squared_calc 
 _refln_F_squared_meas 
 _refln_F_squared_sigma 
 _refln_observed_status 
   2   0   0     3326.32     2799.81     29.65 o 
   3   0   0     3242.81     2886.01     33.86 o 
   4   0   0     1010.18     1077.21     15.48 o 
   5   0   0     6532.04     6491.95    107.02 o 
   6   0   0       34.76       41.92      7.05 o 
   7   0   0      332.42      352.91     14.32 o 
   8   0   0      547.39      539.50     17.14 o 
   9   0   0      222.32      201.37     10.97 o 
  10   0   0      175.87      205.08     13.45 o 
  11   0   0      409.28      411.92     23.76 o 
  12   0   0      295.72      283.36     15.37 o 
  13   0   0       11.34       11.18     12.81 o 
   2   1   0       53.27       61.60      7.66 o 
   3   1   0      486.10      430.18      6.67 o 
   4   1   0      219.87      206.80      6.48 o 
   5   1   0      133.63      162.85      6.53 o 
   6   1   0      459.00      535.00      8.22 o 
   7   1   0        0.67        2.41      3.87 o 
   8   1   0        0.00        2.24      5.50 o 
   9   1   0       60.86       58.19      8.46 o 
  10   1   0      204.74      185.03     11.97 o 
  11   1   0      193.91      213.14     13.62 o 
  12   1   0       27.15       15.35      8.03 o 
  13   1   0        6.34        7.63      5.76 o 
  14   1   0       18.60       16.93     46.88 o 
   2   2   0    22246.23    20403.84    249.63 o 
   3   2   0     7367.39     6807.87     70.77 o 
   4   2   0     3639.40     3470.21     29.58 o 
   5   2   0     2547.69     2556.17     22.38 o 
   6   2   0     3907.41     3907.92     37.83 o 
   7   2   0       64.19       69.94      4.26 o 
   8   2   0       13.50       13.00      3.64 o 
   9   2   0      137.15      158.37      7.19 o 
  10   2   0       22.78       12.72      5.11 o 
  11   2   0       15.20       13.21      4.92 o 
  12   2   0        5.53        2.38      5.49 o 
  13   2   0        2.38        1.41     10.57 o 
  14   2   0        0.79       -6.73     18.09 o 
   1   3   0     3050.78     2869.55     30.63 o 
   2   3   0     3192.37     3158.14     25.50 o 
   3   3   0     8989.11     8401.79     83.77 o 
   4   3   0     1497.60     1505.07     15.57 o 
   5   3   0       14.14       17.68      3.08 o 
   6   3   0       16.63       12.12      3.27 o 
   7   3   0      689.18      728.59     10.35 o 
   8   3   0       38.68       46.44      3.82 o 
   9   3   0      320.59      323.89      7.87 o 
  10   3   0      424.89      432.22     10.52 o 
  11   3   0       14.29       16.82      7.17 o 
  12   3   0      450.47      454.13     21.77 o 
  13   3   0        2.05       -5.45     11.16 o 
  14   3   0        4.88        4.61     11.07 o 
   0   4   0       40.37       68.91     15.08 o 
   1   4   0      344.37      313.35      7.61 o 
   2   4   0    20836.48    19890.73    249.06 o 
   3   4   0     4374.58     4325.33     39.00 o 
   4   4   0     1265.71     1195.91     12.04 o 
   5   4   0      174.46      193.00      5.10 o 
   6   4   0       89.05       82.84      3.56 o 
   7   4   0        6.47        8.59      3.33 o 
   8   4   0       11.29       10.15      3.95 o 
   9   4   0       85.67       94.18      6.24 o 
  10   4   0      101.78      101.09      6.18 o 
  11   4   0        0.19        0.70      3.89 o 
  12   4   0       98.90       86.41      6.79 o 
  13   4   0        0.07        9.54     15.65 o 
  14   4   0        2.49       14.99     15.05 o 
   1   5   0      363.60      388.31      8.89 o 
   2   5   0        0.39        1.47      4.23 o 
   3   5   0     1426.61     1424.32     13.23 o 
   4   5   0      359.63      364.80      5.77 o 
   5   5   0     2525.20     2599.19     29.85 o 
   6   5   0      470.29      471.70     22.30 o 
   7   5   0        5.58        7.91      3.60 o 
   8   5   0       12.30        8.62      4.66 o 
   9   5   0      188.86      187.22      7.93 o 
  10   5   0       67.55       64.89      5.15 o 
  11   5   0      185.57      185.48      8.25 o 
  12   5   0       15.62       15.95      8.99 o 
  13   5   0        3.43       -2.14     10.55 o 
   0   6   0     7105.98     6473.29    108.87 o 
   1   6   0     5031.14     4611.39     56.49 o 
   2   6   0      120.16      131.32      6.12 o 
   3   6   0       21.13       24.77      4.15 o 
   4   6   0       15.07       29.19      3.67 o 
   5   6   0     3467.00     3728.78     35.05 o 
   6   6   0      356.06      386.16      9.21 o 
   7   6   0      303.29      331.26      5.96 o 
   8   6   0       57.97       55.21      5.31 o 
   9   6   0        0.94       -0.84      4.63 o 
  10   6   0        2.87        6.76      6.33 o 
  11   6   0       51.93       39.91      5.53 o 
  12   6   0       73.85       62.79     13.79 o 
  13   6   0       10.99       14.16     11.96 o 
   1   7   0      469.72      430.70     10.15 o 
   2   7   0       43.97       75.45      4.76 o 
   3   7   0      415.77      364.06      7.70 o 
   4   7   0     4084.47     4452.76     42.83 o 
   5   7   0       84.31       87.19      6.79 o 
   6   7   0       22.45       24.04      4.44 o 
   7   7   0        0.85       -0.02      5.64 o 
   8   7   0       13.31       18.49      4.18 o 
   9   7   0       53.41       50.23      5.65 o 
  10   7   0      391.76      371.52     11.60 o 
  11   7   0       85.17       82.01      4.12 o 
  12   7   0        0.23       15.99      9.98 o 
  13   7   0       10.57        2.89     17.11 o 
   0   8   0     1089.92     1120.19     22.25 o 
   1   8   0       60.68       51.35      6.87 o 
   2   8   0      650.42      589.52     18.32 o 
   3   8   0     2572.78     2598.76     29.19 o 
   4   8   0      896.65      896.99     13.01 o 
   5   8   0       67.41       71.35      6.71 o 
   6   8   0        0.81        6.60      5.68 o 
   7   8   0      215.78      242.97     13.23 o 
   8   8   0       16.75       16.36      4.58 o 
   9   8   0        6.86        5.34      3.92 o 
  10   8   0       81.99       81.62      4.84 o 
  11   8   0       26.76       15.60      6.54 o 
  12   8   0       13.07       22.42     11.96 o 
  13   8   0        5.09      -10.87     12.73 o 
   1   9   0     5681.31     5587.81     70.32 o 
   2   9   0     2462.78     2526.94     31.75 o 
   3   9   0     1589.77     1498.58     18.20 o 
   4   9   0       26.61       24.54      5.23 o 
   5   9   0        2.12        1.19      4.43 o 
   6   9   0      185.66      213.96      9.93 o 
   7   9   0      220.01      192.76      6.13 o 
   8   9   0     1019.07     1011.70     18.41 o 
   9   9   0      117.01      131.89      8.37 o 
  10   9   0      226.67      211.85      5.62 o 
  11   9   0        2.78       -5.41      9.42 o 
  12   9   0        9.29       -0.49     12.32 o 
  13   9   0        3.57       -5.92     13.38 o 
   0  10   0     1876.37     1741.84     32.90 o 
   1  10   0      898.60      939.45     15.16 o 
   2  10   0      279.08      289.66     11.26 o 
   3  10   0     2969.10     2949.52     36.51 o 
   4  10   0      519.98      542.54     10.60 o 
   5  10   0       19.99       20.68      5.55 o 
   6  10   0      359.12      363.22      9.22 o 
   7  10   0      516.21      513.06     10.80 o 
   8  10   0       52.00       44.79      9.10 o 
   9  10   0      177.53      167.73      5.96 o 
  10  10   0        0.37        0.15      4.82 o 
  11  10   0        3.82       -6.78     10.97 o 
  12  10   0       13.84       14.71     11.36 o 
  13  10   0       16.92       14.54     29.73 o 
   1  11   0      831.50      870.39     22.54 o 
   2  11   0      173.13      179.44      9.94 o 
   3  11   0      460.72      506.18     10.66 o 
   4  11   0       27.69       20.71      5.57 o 
   5  11   0     1020.28     1002.63     15.82 o 
   6  11   0      583.35      583.78     13.56 o 
   7  11   0      904.56      917.06     15.93 o 
   8  11   0     1171.30     1151.08     20.05 o 
   9  11   0      104.86      102.61      8.16 o 
  10  11   0       36.20       48.38      7.04 o 
  11  11   0       17.07       -2.68     10.07 o 
  12  11   0        0.38        8.63     12.84 o 
   0  12   0       19.58       36.34     12.03 o 
   1  12   0      238.99      259.15     10.61 o 
   2  12   0      171.95      159.80     12.37 o 
   3  12   0       15.04       22.09      7.25 o 
   4  12   0       11.79       10.09      5.34 o 
   5  12   0      213.97      206.18     12.83 o 
   6  12   0      125.91      157.50      7.71 o 
   7  12   0       80.82       53.99      9.86 o 
   8  12   0      106.54       96.74      6.55 o 
   9  12   0        1.12        2.36      5.74 o 
  10  12   0       20.93       14.31      4.17 o 
  11  12   0       29.99       18.56     21.76 o 
  12  12   0       10.77        9.00     13.18 o 
   1  13   0      189.66      196.34     10.64 o 
   2  13   0     1096.15     1107.31     19.33 o 
   3  13   0        0.59       -3.96      5.88 o 
   4  13   0      203.81      203.51     17.17 o 
   5  13   0        2.75       -5.99      8.07 o 
   6  13   0        0.08       -0.46      5.93 o 
   7  13   0       68.72       45.41      7.57 o 
   8  13   0      128.32      134.64     12.77 o 
   9  13   0       47.64       64.69      7.39 o 
  10  13   0      272.04      280.42     55.51 o 
  11  13   0        5.59       28.31     14.81 o 
  12  13   0        0.12       28.75     17.37 o 
   0  14   0      440.87      409.34     32.01 o 
   1  14   0       27.38       37.80      9.84 o 
   2  14   0       21.75       42.13      8.45 o 
   3  14   0      171.91      170.52     12.06 o 
   4  14   0      348.57      319.59     10.88 o 
   5  14   0       10.03        7.55      6.68 o 
   6  14   0       87.44       77.99      7.53 o 
   7  14   0        7.44        5.09      6.25 o 
   8  14   0        1.96       -2.99      5.26 o 
   9  14   0       93.58       76.38     15.25 o 
  10  14   0       71.07       55.18     17.40 o 
  11  14   0       27.33       37.02     17.63 o 
   1  15   0     1047.02     1007.63     20.73 o 
   2  15   0       88.02       71.11      9.24 o 
   3  15   0      176.66      171.11     10.23 o 
   4  15   0       67.64       50.46      8.98 o 
   5  15   0      990.43      988.22     19.91 o 
   6  15   0       68.28       68.53      9.11 o 
   7  15   0        7.93       10.24      7.89 o 
   8  15   0       23.64       33.33     13.23 o 
   9  15   0       17.41       14.33      7.64 o 
  10  15   0        3.51        3.40     17.28 o 
  11  15   0       59.42       70.69     33.18 o 
   0  16   0      190.65      215.36     46.22 o 
   1  16   0        7.22       14.70      9.07 o 
   2  16   0      896.00      877.31     21.86 o 
   3  16   0      214.52      247.64     14.52 o 
   4  16   0      981.31      969.86     21.87 o 
   5  16   0      185.52      191.72     10.15 o 
   6  16   0        0.11        1.90      6.27 o 
   7  16   0       24.02       28.63      8.05 o 
   8  16   0        0.03        0.93      7.25 o 
   9  16   0       10.95       18.41     16.71 o 
  10  16   0        0.16        6.55     13.94 o 
   1  17   0      153.66      149.78     14.11 o 
   2  17   0       12.27       14.58      8.82 o 
   3  17   0      196.06      218.17     15.29 o 
   4  17   0        4.67        6.15      9.83 o 
   5  17   0       79.38       89.64     10.44 o 
   6  17   0       11.53        3.17      9.00 o 
   7  17   0       12.30        8.55      9.63 o 
   8  17   0       26.76       26.64     10.50 o 
   9  17   0       11.95       17.01     15.93 o 
  10  17   0        4.42       -3.87     15.30 o 
   0  18   0        5.39       15.05     13.56 o 
   1  18   0      649.62      616.88     20.61 o 
   2  18   0      138.09      154.54     19.08 o 
   3  18   0      278.75      315.41     32.63 o 
   4  18   0       92.18      114.80     18.64 o 
   5  18   0       44.93       52.93      9.06 o 
   6  18   0       34.39       37.57      9.87 o 
   7  18   0       11.53       23.97      9.17 o 
   8  18   0        0.76        9.56      8.57 o 
   9  18   0       13.93      -15.95     17.59 o 
   1  19   0      296.87      307.95     18.53 o 
   2  19   0       64.65       70.06     11.44 o 
   3  19   0      187.50      194.10     22.21 o 
   4  19   0        8.59       18.97      8.75 o 
   5  19   0        5.21        5.96      8.36 o 
   6  19   0       92.27       77.93     11.11 o 
   7  19   0       43.88       41.01     11.25 o 
   8  19   0       17.74       18.51     10.06 o 
   0  20   0      613.58      592.97     35.73 o 
   1  20   0        0.20        4.46      9.89 o 
   2  20   0       11.51       39.11     17.84 o 
   3  20   0       14.85       16.33      9.27 o 
   4  20   0        3.30       -7.72      9.05 o 
   5  20   0       65.39       49.43     10.78 o 
   6  20   0       32.62       50.71     11.29 o 
   7  20   0       21.32       40.16     10.08 o 
   8  20   0        0.05      -16.25     16.25 o 
   1  21   0       76.29      116.02     22.62 o 
   2  21   0        7.76       24.28     11.91 o 
   3  21   0       26.22       27.87     10.31 o 
   4  21   0        0.02       12.99      9.47 o 
   5  21   0        3.44        0.91      9.34 o 
   6  21   0        0.45       -5.30     10.71 o 
   7  21   0        1.01      -11.32     11.32 o 
   0  22   0        1.39       25.13     17.29 o 
   1  22   0       28.38        2.29     11.44 o 
   2  22   0       15.68        1.76     12.13 o 
   3  22   0        4.14       -0.87     13.50 o 
   4  22   0        1.37       26.11     18.08 o 
   5  22   0       20.75       16.49     11.92 o 
   1  23   0        0.18        3.84     24.17 o 
   2  23   0        9.08       13.13     11.79 o 
   3  23   0        5.18       15.89     11.05 o 
   4  23   0        0.00       -3.54     10.76 o 
   0  24   0        4.74       14.82     32.99 o 
   1  24   0        1.08       -8.14     12.54 o 
 -14   1   1       23.25       14.93      9.37 o 
 -13   1   1        3.22        4.68      7.04 o 
 -12   1   1      109.02      111.40      7.66 o 
 -11   1   1      191.19      210.72     13.00 o 
 -10   1   1      138.44      135.75      7.58 o 
  -9   1   1      111.45      126.61      6.41 o 
  -8   1   1       18.37       11.60      4.85 o 
  -7   1   1        0.03        0.26      3.93 o 
  -6   1   1      221.73      209.12      5.86 o 
  -5   1   1      538.48      524.94     10.23 o 
  -4   1   1        5.95        8.33      3.65 o 
  -3   1   1      289.09      272.16     15.66 o 
  -2   1   1      176.81      194.22      4.06 o 
   2   1   1     2378.64     2260.77     22.30 o 
   3   1   1      315.14      268.27      4.93 o 
   4   1   1      254.99      289.79      5.42 o 
   5   1   1      417.07      429.94      7.79 o 
   6   1   1      308.87      308.82      9.74 o 
   7   1   1      159.78      172.51     10.29 o 
   8   1   1        0.11        6.02      6.72 o 
   9   1   1       23.04       23.23      4.30 o 
  10   1   1       85.58       77.07      8.33 o 
  11   1   1        1.80       -4.60      4.60 o 
  12   1   1       62.25       24.82      9.23 o 
  13   1   1       47.84       31.52      9.30 o 
 -14   2   1       31.22       20.62     10.25 o 
 -13   2   1       56.30       36.63      7.92 o 
 -12   2   1       25.84       11.14      6.85 o 
 -11   2   1       21.40       28.35      7.89 o 
 -10   2   1        0.73        0.13      4.51 o 
  -9   2   1      258.52      252.92     12.25 o 
  -8   2   1      156.66      151.44      9.08 o 
  -7   2   1      361.83      409.60      7.27 o 
  -6   2   1     2520.34     2638.26     26.75 o 
  -5   2   1      944.17     1014.86     10.27 o 
  -4   2   1      836.34      859.79     15.39 o 
  -3   2   1     1596.57     1441.89     14.25 o 
  -2   2   1     7223.82     6793.67     63.04 o 
   1   2   1     7309.01     6631.48     56.21 o 
   2   2   1     3546.14     3036.03     47.71 o 
   3   2   1      724.58      703.30      9.07 o 
   4   2   1      321.42      293.90      6.17 o 
   5   2   1      490.77      497.90      9.97 o 
   6   2   1     1293.14     1386.67     12.98 o 
   7   2   1      482.51      459.46      8.02 o 
   8   2   1       39.26       41.88      3.68 o 
   9   2   1      380.63      398.07      7.90 o 
  10   2   1      201.89      212.54      6.42 o 
  11   2   1        7.83        1.64      5.72 o 
  12   2   1       58.53       39.67     10.54 o 
  13   2   1       29.55       21.52      9.49 o 
  14   2   1        4.06      -18.01     28.65 o 
 -14   3   1       18.50        6.71     10.74 o 
 -13   3   1       36.06       22.53      8.81 o 
 -12   3   1        1.17        2.98      5.55 o 
 -11   3   1      102.53      105.98      7.31 o 
 -10   3   1       16.72       13.12      6.98 o 
  -9   3   1        0.86       -1.46      4.84 o 
  -8   3   1      272.45      271.70      6.58 o 
  -7   3   1       44.93       64.22      4.85 o 
  -6   3   1      164.09      163.70      4.73 o 
  -5   3   1      447.31      500.25      9.99 o 
  -4   3   1     1296.29     1162.20     14.28 o 
  -3   3   1    12221.75    11145.67    117.75 o 
  -2   3   1    51564.09    50568.40    893.75 o 
  -1   3   1     1646.67     1470.70     14.88 o 
   0   3   1    15166.89    14162.63    186.34 o 
   1   3   1     3833.96     3458.26     32.76 o 
   2   3   1      323.00      268.72      8.52 o 
   3   3   1     2437.51     2283.53     17.64 o 
   4   3   1      453.12      441.40      6.37 o 
   5   3   1      202.73      234.84      7.41 o 
   6   3   1      309.93      298.70      5.78 o 
   7   3   1        0.13        3.27      2.71 o 
   8   3   1        3.87        5.54      3.35 o 
   9   3   1       12.28       17.05      4.23 o 
  10   3   1       32.61       22.44      5.31 o 
  11   3   1        1.00        4.76      4.75 o 
  12   3   1       53.13       55.26      6.15 o 
  13   3   1       38.20       14.77     13.55 o 
  14   3   1        0.06       22.64     25.63 o 
 -14   4   1        5.08        6.21     15.67 o 
 -13   4   1        2.45        9.62     10.53 o 
 -12   4   1        6.25        1.68      4.92 o 
 -11   4   1       17.94        7.67      6.60 o 
 -10   4   1      120.02      124.60      6.55 o 
  -9   4   1      166.52      165.68      9.57 o 
  -8   4   1      600.45      592.05     10.48 o 
  -7   4   1      471.22      466.26      8.00 o 
  -6   4   1       59.22       50.82      4.61 o 
  -5   4   1        5.75        4.92      3.78 o 
  -4   4   1       28.88       27.69      3.59 o 
  -3   4   1     3036.95     2747.68     23.81 o 
  -2   4   1     2509.21     2197.17     20.96 o 
  -1   4   1    12656.92    11777.88    154.73 o 
   0   4   1     8588.11     7934.50     94.33 o 
   1   4   1      569.55      508.67     10.16 o 
   2   4   1     3669.46     3377.44     28.70 o 
   3   4   1     2964.07     2892.58     24.14 o 
   4   4   1      170.80      177.37      5.32 o 
   5   4   1      216.17      199.29      4.94 o 
   6   4   1        2.93       -1.95      2.81 o 
   7   4   1      113.82      129.24      7.33 o 
   8   4   1      109.29      107.63      6.76 o 
   9   4   1      314.74      316.62      9.46 o 
  10   4   1        1.01        0.54      3.52 o 
  11   4   1       24.43       21.30      5.61 o 
  12   4   1       45.25       78.27     15.74 o 
  13   4   1       21.29       10.65     10.88 o 
 -14   5   1        1.53        3.91     22.61 o 
 -13   5   1       22.12       33.78     12.27 o 
 -12   5   1        6.13        5.10      5.85 o 
 -11   5   1      190.15      183.23      7.10 o 
 -10   5   1       97.67       96.94      6.90 o 
  -9   5   1      314.48      358.30     10.08 o 
  -8   5   1        9.77        9.52      4.55 o 
  -7   5   1       83.51       96.76      5.47 o 
  -6   5   1     3627.13     3828.32     43.22 o 
  -5   5   1     6863.62     6898.04     69.48 o 
  -4   5   1       12.74       33.77      3.85 o 
  -3   5   1     2950.39     2636.90     24.12 o 
  -2   5   1      262.19      282.33      6.74 o 
  -1   5   1     3417.27     3184.69     36.61 o 
   0   5   1     4742.94     4374.55     58.83 o 
   1   5   1       50.54       46.99      5.42 o 
   2   5   1      604.31      568.74      8.73 o 
   3   5   1      150.85      130.16      7.05 o 
   4   5   1     3570.52     3336.22     29.46 o 
   5   5   1     2523.16     2513.72     30.80 o 
   6   5   1      409.94      489.74      7.37 o 
   7   5   1      841.26      834.86      9.35 o 
   8   5   1      888.64      905.49     10.50 o 
   9   5   1       93.87       90.16      6.36 o 
  10   5   1      102.15       95.34      4.09 o 
  11   5   1       49.06       57.35      7.53 o 
  12   5   1       19.24        7.07     13.22 o 
  13   5   1        0.15      -10.15     11.63 o 
 -13   6   1        8.52       29.93     17.77 o 
 -12   6   1       69.28       72.05      6.27 o 
 -11   6   1       61.98       60.44      6.53 o 
 -10   6   1        0.45        5.24      7.01 o 
  -9   6   1      230.26      226.58      9.19 o 
  -8   6   1       34.22       31.83      5.09 o 
  -7   6   1      330.25      336.62      9.99 o 
  -6   6   1      453.22      428.93     11.69 o 
  -5   6   1        7.68        4.34      3.65 o 
  -4   6   1        0.04       -2.15      3.46 o 
  -3   6   1     7089.45     6886.35     74.56 o 
  -2   6   1     6995.68     6409.47     67.21 o 
  -1   6   1     8872.08     8257.25    104.75 o 
   0   6   1      248.32      242.73      8.20 o 
   1   6   1      132.56      120.41      6.24 o 
   2   6   1     1156.04     1065.14     15.36 o 
   3   6   1      693.52      682.34      7.74 o 
   4   6   1      287.87      257.16      5.34 o 
   5   6   1      194.77      217.41      6.08 o 
   6   6   1      107.37      150.43     10.26 o 
   7   6   1      181.48      212.70      5.92 o 
   8   6   1        1.05       -0.82      4.43 o 
   9   6   1        1.30        1.65      5.24 o 
  10   6   1       79.57       79.81      4.61 o 
  11   6   1       42.12       37.21      4.95 o 
  12   6   1       10.79        6.33      9.11 o 
  13   6   1        1.79       13.19     12.24 o 
 -13   7   1        0.23       -6.46     13.04 o 
 -12   7   1       56.22       51.09     14.82 o 
 -11   7   1       68.85       73.25      7.92 o 
 -10   7   1        9.25        6.41      4.24 o 
  -9   7   1       85.51       92.42      6.29 o 
  -8   7   1      374.49      366.65      9.60 o 
  -7   7   1       95.47       97.73      8.10 o 
  -6   7   1       75.28       92.87      6.28 o 
  -5   7   1      208.64      212.19      6.78 o 
  -4   7   1     2762.46     2937.49     29.88 o 
  -3   7   1     4019.87     4043.34     41.39 o 
  -2   7   1      351.37      337.78      9.81 o 
  -1   7   1     1178.93     1096.67     16.33 o 
   0   7   1      857.80      794.37     13.44 o 
   1   7   1      697.71      674.31     12.00 o 
   2   7   1      248.12      255.90      6.03 o 
   3   7   1       86.51       88.66      5.23 o 
   4   7   1      102.07      138.96      5.85 o 
   5   7   1      220.14      220.00      6.99 o 
   6   7   1        1.88       -4.83      4.83 o 
   7   7   1       35.13       38.75      4.60 o 
   8   7   1      281.99      298.10      9.62 o 
   9   7   1        3.71        3.64      2.63 o 
  10   7   1       53.80       50.15      3.03 o 
  11   7   1        4.63       15.93     10.74 o 
  12   7   1        2.82        7.75     23.76 o 
  13   7   1        2.58        8.28     20.36 o 
 -13   8   1        0.77        1.02     18.99 o 
 -12   8   1       39.62       47.83     13.25 o 
 -11   8   1        4.46        3.55      4.06 o 
 -10   8   1        0.22        1.58      4.40 o 
  -9   8   1      633.53      627.35     12.24 o 
  -8   8   1        0.87       -3.31      6.35 o 
  -7   8   1     2615.03     2603.64     31.07 o 
  -6   8   1      504.21      498.24     10.56 o 
  -5   8   1      160.49      186.93      5.97 o 
  -4   8   1     1623.86     1569.17     19.53 o 
  -3   8   1     3450.65     3681.69     42.73 o 
  -2   8   1      374.63      403.19      9.25 o 
  -1   8   1       23.07       21.15      5.25 o 
   0   8   1       54.32       61.33      6.32 o 
   1   8   1       28.35       24.01      5.59 o 
   2   8   1     1407.61     1396.53     17.22 o 
   3   8   1      821.17      839.40     11.13 o 
   4   8   1       57.10       58.67      5.85 o 
   5   8   1       77.54       68.59      6.11 o 
   6   8   1      670.42      697.48     12.86 o 
   7   8   1        0.19       -0.01      7.12 o 
   8   8   1      521.47      506.37      7.77 o 
   9   8   1      338.72      328.04     12.33 o 
  10   8   1       17.58       18.92      4.32 o 
  11   8   1        9.84       19.45      9.90 o 
  12   8   1       72.77       43.59     12.34 o 
  13   8   1        5.59       -6.75     17.85 o 
 -13   9   1        2.76       11.59     11.70 o 
 -12   9   1        0.95       12.20     13.02 o 
 -11   9   1        8.71       10.33      7.46 o 
 -10   9   1        0.57        7.20      4.30 o 
  -9   9   1      106.66      115.24      9.01 o 
  -8   9   1        2.43       -0.31      5.01 o 
  -7   9   1       18.54       23.13      4.99 o 
  -6   9   1      151.45      166.04      8.91 o 
  -5   9   1      541.96      548.36     10.16 o 
  -4   9   1       34.19       24.56      5.60 o 
  -3   9   1      211.12      220.00     17.20 o 
  -2   9   1     2283.55     2222.49     27.63 o 
  -1   9   1      313.19      329.78     11.11 o 
   0   9   1       83.82       84.80      7.86 o 
   1   9   1       10.24       20.40      6.09 o 
   2   9   1      896.76      918.22     14.01 o 
   3   9   1       37.85       40.51      4.68 o 
   4   9   1       29.83       31.73      4.76 o 
   5   9   1       65.03       80.65      7.79 o 
   6   9   1      490.03      496.31      7.77 o 
   7   9   1       18.00        8.98      4.24 o 
   8   9   1       18.86       22.18      5.49 o 
   9   9   1      217.16      232.13     15.69 o 
  10   9   1       16.55       20.60     10.31 o 
  11   9   1        3.03        2.55      8.66 o 
  12   9   1        4.23        7.30     10.39 o 
  13   9   1        1.61      -13.34     13.34 o 
 -13  10   1       12.92       32.69     15.54 o 
 -12  10   1        3.50       26.85     15.59 o 
 -11  10   1       11.27        9.20      7.36 o 
 -10  10   1        2.23        1.31      4.99 o 
  -9  10   1       16.70        9.48      5.58 o 
  -8  10   1      775.18      795.36     14.82 o 
  -7  10   1      176.53      168.70      8.22 o 
  -6  10   1     1595.44     1593.30     22.53 o 
  -5  10   1       20.68        6.97      4.62 o 
  -4  10   1      183.86      208.82      7.16 o 
  -3  10   1       89.01      117.70      9.00 o 
  -2  10   1      341.91      381.51     11.04 o 
  -1  10   1        4.60        2.63      5.17 o 
   0  10   1       81.94       73.46      6.55 o 
   1  10   1      806.11      840.77     15.46 o 
   2  10   1      105.78       99.39      6.86 o 
   3  10   1      345.58      390.27     25.46 o 
   4  10   1       28.24       10.57      5.06 o 
   5  10   1       83.73       88.44      5.31 o 
   6  10   1      168.52      147.13     10.96 o 
   7  10   1       74.62       83.07      4.52 o 
   8  10   1       61.68       55.78      5.00 o 
   9  10   1       16.05        9.53      5.13 o 
  10  10   1       33.27       35.17     10.61 o 
  11  10   1        3.06        2.06     13.34 o 
  12  10   1        4.75        4.89     15.91 o 
 -12  11   1        0.11       11.04     12.41 o 
 -11  11   1       34.31       59.17     18.26 o 
 -10  11   1        0.74       -0.17      6.05 o 
  -9  11   1      635.08      642.79     19.37 o 
  -8  11   1      129.53      137.84      8.43 o 
  -7  11   1       72.64       64.89      7.23 o 
  -6  11   1       90.31      106.99     10.05 o 
  -5  11   1      135.88      121.20      7.41 o 
  -4  11   1       16.11       15.60      5.91 o 
  -3  11   1      127.12      152.50      7.68 o 
  -2  11   1      558.13      575.36     14.70 o 
  -1  11   1      103.78      114.38      8.39 o 
   0  11   1      130.99      123.15      9.36 o 
   1  11   1       76.01       54.90      6.55 o 
   2  11   1      369.25      360.59      9.70 o 
   3  11   1      357.96      374.39     12.65 o 
   4  11   1      251.30      236.11     18.06 o 
   5  11   1       73.44       74.90      5.39 o 
   6  11   1        7.31       18.00      5.48 o 
   7  11   1      273.33      258.26      9.88 o 
   8  11   1      353.94      352.76     21.74 o 
   9  11   1      193.67      173.21     11.47 o 
  10  11   1       23.30       36.73     12.25 o 
  11  11   1        9.97       -6.32     14.76 o 
  12  11   1       14.07       11.08     10.72 o 
 -12  12   1        0.00       14.70     13.67 o 
 -11  12   1        0.26       21.45     14.88 o 
 -10  12   1        0.02       14.88     10.12 o 
  -9  12   1      225.37      272.04     22.30 o 
  -8  12   1      290.21      321.81     12.31 o 
  -7  12   1      379.63      359.57     19.53 o 
  -6  12   1      306.42      287.45     13.38 o 
  -5  12   1       49.58       53.04      6.37 o 
  -4  12   1      188.82      198.38      8.92 o 
  -3  12   1      480.28      402.97     11.44 o 
  -2  12   1      372.58      384.90     22.52 o 
  -1  12   1      278.80      296.29     10.28 o 
   0  12   1       91.22      130.61     18.06 o 
   1  12   1      517.54      481.26     17.35 o 
   2  12   1      139.87      129.48     11.79 o 
   3  12   1       97.33      124.96      7.62 o 
   4  12   1       25.04       31.67      7.72 o 
   5  12   1      453.40      396.64     12.05 o 
   6  12   1      345.27      304.63      8.38 o 
   7  12   1       11.82       24.88      5.58 o 
   8  12   1        0.12       -4.61      4.73 o 
   9  12   1       17.95       13.12      7.50 o 
  10  12   1       53.39       36.69     15.29 o 
  11  12   1       18.93       36.61     16.18 o 
  12  12   1        0.73      -13.76     13.76 o 
 -12  13   1        0.04       16.94     26.86 o 
 -11  13   1       20.51       45.96     20.35 o 
 -10  13   1       51.41       66.52     23.09 o 
  -9  13   1       90.18       79.22      8.78 o 
  -8  13   1        2.98        0.57      5.48 o 
  -7  13   1      324.25      317.08     10.35 o 
  -6  13   1      225.50      228.49      9.22 o 
  -5  13   1        1.95       -2.16      6.23 o 
  -4  13   1      206.45      202.80      9.25 o 
  -3  13   1       23.96       21.24      7.28 o 
  -2  13   1      218.87      216.41     12.31 o 
  -1  13   1        2.73        4.87      6.42 o 
   0  13   1       87.96      100.03     10.18 o 
   1  13   1       17.04       30.04      8.27 o 
   2  13   1       82.46      119.47     23.96 o 
   3  13   1      307.99      345.19     27.44 o 
   4  13   1      513.22      492.75     11.21 o 
   5  13   1      128.67      154.77     11.61 o 
   6  13   1      145.72      131.76      8.11 o 
   7  13   1       96.27       84.61      6.18 o 
   8  13   1        0.18        2.08      4.91 o 
   9  13   1       42.58       38.28     11.44 o 
  10  13   1        7.14       31.25     22.30 o 
  11  13   1        0.32        0.33     12.05 o 
 -11  14   1      119.31      103.68     19.81 o 
 -10  14   1      109.42      130.57     17.54 o 
  -9  14   1        1.88       11.99      7.74 o 
  -8  14   1        1.62       -4.61      7.00 o 
  -7  14   1       88.96       89.12      8.98 o 
  -6  14   1       70.83       83.74      9.66 o 
  -5  14   1        4.32        2.89      6.46 o 
  -4  14   1        2.60        6.30      6.24 o 
  -3  14   1      357.97      312.34     10.78 o 
  -2  14   1      497.30      489.88     15.43 o 
  -1  14   1      414.09      387.65     13.44 o 
   0  14   1        0.57       12.04      7.76 o 
   1  14   1        9.39       10.68      7.14 o 
   2  14   1      698.71      722.65     22.43 o 
   3  14   1      249.75      232.88     10.26 o 
   4  14   1      158.84      165.06      9.54 o 
   5  14   1      198.74      205.79      9.10 o 
   6  14   1       97.32      108.26      9.63 o 
   7  14   1       19.93       18.07      7.74 o 
   8  14   1       34.78       26.62      5.32 o 
   9  14   1       13.00       -4.39      7.47 o 
  10  14   1       14.98       12.38     13.53 o 
  11  14   1       18.61       36.52     15.66 o 
 -11  15   1        0.00        0.30     18.82 o 
 -10  15   1        8.14       -0.40     12.57 o 
  -9  15   1       65.87       50.89     13.60 o 
  -8  15   1       28.59       34.29      9.03 o 
  -7  15   1        0.86        6.23      7.89 o 
  -6  15   1       77.65       72.12      9.26 o 
  -5  15   1        0.04       -0.37      8.50 o 
  -4  15   1      195.66      177.13      9.78 o 
  -3  15   1        0.70        1.07      6.80 o 
  -2  15   1      664.89      612.25     25.98 o 
  -1  15   1       67.66       74.29     15.68 o 
   0  15   1      178.38      165.95     13.31 o 
   1  15   1       33.45       44.30      9.73 o 
   2  15   1       13.81        4.69      8.00 o 
   3  15   1      106.95      105.01      8.45 o 
   4  15   1      362.22      337.99     11.43 o 
   5  15   1        3.99        0.45      5.97 o 
   6  15   1       13.14       13.85      6.25 o 
   7  15   1       29.55       19.56      6.02 o 
   8  15   1        0.01        1.05      7.50 o 
   9  15   1       10.34        2.36     12.64 o 
  10  15   1       56.65       43.84     18.06 o 
  11  15   1       56.94       58.08     23.09 o 
 -10  16   1       14.01       11.59     19.83 o 
  -9  16   1        0.24       11.40      9.87 o 
  -8  16   1       54.36       43.05      9.58 o 
  -7  16   1       56.24       65.73      8.39 o 
  -6  16   1        1.64       -5.92      6.87 o 
  -5  16   1       95.15      123.37     13.29 o 
  -4  16   1      135.33      145.53     11.73 o 
  -3  16   1      117.17      121.79     14.85 o 
  -2  16   1      167.37      204.45     13.13 o 
  -1  16   1      246.50      238.66     12.56 o 
   0  16   1     2472.78     2398.62     38.96 o 
   1  16   1      493.20      425.30     16.60 o 
   2  16   1      281.24      290.00     16.86 o 
   3  16   1      280.33      262.49     11.97 o 
   4  16   1        0.87        9.19      6.72 o 
   5  16   1       22.17       19.37      7.39 o 
   6  16   1        0.78       -2.10      6.90 o 
   7  16   1       12.28       14.26      8.60 o 
   8  16   1       33.47       26.43      6.44 o 
   9  16   1      114.43      115.86     20.28 o 
  10  16   1       57.51       62.93     19.51 o 
 -10  17   1        0.39        4.79     14.41 o 
  -9  17   1        5.99       12.62      8.91 o 
  -8  17   1       10.01       16.22      7.93 o 
  -7  17   1       34.43       27.67     10.05 o 
  -6  17   1       23.25       16.56      8.76 o 
  -5  17   1       17.94        3.11      8.05 o 
  -4  17   1       19.45       12.23      8.32 o 
  -3  17   1       24.62       34.02      8.59 o 
  -2  17   1      160.32      183.09     18.87 o 
  -1  17   1      710.98      730.26     19.74 o 
   0  17   1      540.55      539.88     18.97 o 
   1  17   1      137.31      121.24     13.50 o 
   2  17   1      400.93      397.26     18.92 o 
   3  17   1        0.04        8.39      9.54 o 
   4  17   1       90.90       55.99      9.54 o 
   5  17   1       38.22       39.65      9.98 o 
   6  17   1        0.09       -5.51      9.01 o 
   7  17   1       82.36       89.05      9.48 o 
   8  17   1        4.68       16.35     11.06 o 
   9  17   1        1.76        1.64     13.61 o 
  10  17   1       38.95       47.96     29.30 o 
  -9  18   1        0.23        9.94     15.04 o 
  -8  18   1        2.29        8.83      7.89 o 
  -7  18   1       15.18       10.81      8.07 o 
  -6  18   1       62.38       72.41     15.58 o 
  -5  18   1      179.38      196.38     16.00 o 
  -4  18   1        7.71        6.50      8.48 o 
  -3  18   1      491.29      497.32     15.74 o 
  -2  18   1       15.57       15.99     10.29 o 
  -1  18   1      173.34      172.16     13.09 o 
   0  18   1      265.14      266.78     14.46 o 
   1  18   1        1.88       -9.08      9.08 o 
   2  18   1        1.62        0.83      8.91 o 
   3  18   1        8.49        2.30      7.43 o 
   4  18   1       48.00       68.17     19.71 o 
   5  18   1       45.83       39.82      8.63 o 
   6  18   1       35.61       32.43      9.44 o 
   7  18   1       28.49       35.70      8.32 o 
   8  18   1       23.41       17.66     15.00 o 
   9  18   1        4.68        7.61     20.71 o 
  -8  19   1        4.01        3.52      8.09 o 
  -7  19   1        6.10        7.15      9.41 o 
  -6  19   1       17.39       19.78     10.62 o 
  -5  19   1       89.89       73.82     12.15 o 
  -4  19   1      110.65       99.13     14.04 o 
  -3  19   1        1.17        0.16      8.77 o 
  -2  19   1        9.12        1.30     10.43 o 
  -1  19   1       71.57       59.20     11.47 o 
   0  19   1      396.07      386.86     21.08 o 
   1  19   1      150.67      155.70     14.82 o 
   2  19   1       17.93        8.35     12.63 o 
   3  19   1        4.04       12.12      8.52 o 
   4  19   1       24.28       36.00     16.64 o 
   5  19   1        8.31       23.32      9.21 o 
   6  19   1        0.35        5.81      8.23 o 
   7  19   1        0.09        3.45      8.34 o 
   8  19   1        1.54        4.04     15.42 o 
  -8  20   1        2.28        0.85      8.61 o 
  -7  20   1        4.49        8.44     11.96 o 
  -6  20   1       11.45       24.46     10.02 o 
  -5  20   1        3.46        6.49      8.72 o 
  -4  20   1       14.73        5.24      9.33 o 
  -3  20   1        1.34       -3.61     13.32 o 
  -2  20   1      138.77      171.34     14.33 o 
  -1  20   1       51.78       58.34     16.71 o 
   0  20   1      277.18      273.54     16.34 o 
   1  20   1       99.24      137.03     14.93 o 
   2  20   1       35.48       55.96     11.30 o 
   3  20   1       18.83       26.70     11.89 o 
   4  20   1       48.28       71.15     14.78 o 
   5  20   1      156.13      152.52     23.56 o 
   6  20   1       10.19       15.38      9.15 o 
   7  20   1       21.85       35.90     14.79 o 
  -7  21   1        8.41        4.07     10.55 o 
  -6  21   1        3.78        8.54      9.60 o 
  -5  21   1        0.24       15.81     10.73 o 
  -4  21   1      104.38       79.69     11.70 o 
  -3  21   1       84.99       90.86     13.20 o 
  -2  21   1        1.44       10.31     11.68 o 
  -1  21   1        0.17       -4.04     11.41 o 
   0  21   1        2.79      -10.77     11.43 o 
   1  21   1        7.13        5.88     11.86 o 
   2  21   1       80.77       80.13     11.77 o 
   3  21   1       94.20      113.75     21.10 o 
   4  21   1        6.99       19.76      9.76 o 
   5  21   1      131.35      161.47     16.80 o 
   6  21   1       39.28       23.75     10.81 o 
  -6  22   1       13.09       16.64     11.29 o 
  -5  22   1       35.03       63.81     17.49 o 
  -4  22   1        4.91      -11.24     11.24 o 
  -3  22   1       33.36       38.82     13.12 o 
  -2  22   1        5.89       27.06     15.45 o 
  -1  22   1       41.15       81.89     14.03 o 
   0  22   1        5.47       -0.18     15.57 o 
   1  22   1       14.18       18.30     11.57 o 
   2  22   1       48.02       53.18     11.79 o 
   3  22   1       15.43       31.89     11.55 o 
   4  22   1        4.22       21.91     10.88 o 
   5  22   1       19.29       16.27     10.63 o 
  -4  23   1       17.28       18.73     12.57 o 
  -3  23   1       33.81       61.98     17.49 o 
  -2  23   1       15.79       23.59     17.81 o 
  -1  23   1       11.91       32.17     14.53 o 
   0  23   1        6.01       18.91     13.51 o 
   1  23   1        5.93       31.82     14.16 o 
   2  23   1       84.16       75.49     17.21 o 
   3  23   1       23.01       13.83     12.07 o 
   4  23   1        0.38        0.69     10.91 o 
  -1  24   1        0.56        5.41     13.41 o 
   0  24   1        0.92        9.53     15.65 o 
   1  24   1        0.70       11.07     18.01 o 
 -14   0   2        6.00        3.33      9.51 o 
 -13   0   2       10.05       25.41     16.42 o 
 -12   0   2       13.33       12.24      9.85 o 
 -11   0   2      135.20      160.72     17.47 o 
 -10   0   2        2.96        0.83      6.06 o 
  -9   0   2      107.78      114.24     22.68 o 
  -8   0   2      526.64      569.11     19.99 o 
  -7   0   2       30.96       47.87     12.18 o 
  -6   0   2      524.28      453.21     21.59 o 
  -5   0   2     5166.28     4862.71     82.60 o 
  -4   0   2      845.68      769.62     17.74 o 
  -3   0   2       10.18       -3.69      7.81 o 
   1   0   2    29453.37    29184.81    491.46 o 
   2   0   2    22489.95    22232.84    339.39 o 
   3   0   2     2128.35     2140.14     57.20 o 
   4   0   2       21.87       14.07      2.94 o 
   5   0   2       59.86       70.16      5.99 o 
   6   0   2     1449.63     1556.33     21.80 o 
   7   0   2      348.86      385.54      9.17 o 
   8   0   2      122.88      125.44      8.10 o 
   9   0   2       35.73       20.18     12.37 o 
  10   0   2      692.38      757.60     21.92 o 
  11   0   2      590.79      636.74     15.26 o 
  12   0   2      101.57      120.11     10.51 o 
 -14   1   2        0.86        7.61      8.38 o 
 -13   1   2        2.64       10.88      7.51 o 
 -12   1   2       10.29       15.16      6.41 o 
 -11   1   2        2.56       -1.14      6.59 o 
 -10   1   2       45.20       37.44      6.51 o 
  -9   1   2       23.16       20.46      5.68 o 
  -8   1   2        0.14       -0.94      4.51 o 
  -7   1   2        0.13        1.12      5.40 o 
  -6   1   2       72.08      103.28      6.23 o 
  -5   1   2     1296.27     1351.17     18.60 o 
  -4   1   2      704.57      611.59     10.89 o 
  -3   1   2     3620.03     3289.06     36.01 o 
  -2   1   2     6574.29     5949.73     69.75 o 
   1   1   2     3342.78     2941.27     45.63 o 
   2   1   2     3611.59     3447.50     37.93 o 
   3   1   2     1054.57      917.10     11.70 o 
   4   1   2     3190.26     2990.83     23.75 o 
   5   1   2     1372.32     1372.83     13.17 o 
   6   1   2      237.80      260.90     12.92 o 
   7   1   2       12.24       18.62      4.36 o 
   8   1   2      624.30      665.70     14.91 o 
   9   1   2      147.56      156.09     10.32 o 
  10   1   2       21.39       19.39      5.07 o 
  11   1   2        6.70        6.01      5.07 o 
  12   1   2      150.93      135.91      9.21 o 
 -14   2   2        2.93       17.35     10.99 o 
 -13   2   2        0.82       -0.22      5.59 o 
 -12   2   2       17.60        9.82      5.86 o 
 -11   2   2       47.01       47.94      7.17 o 
 -10   2   2      226.67      211.44      8.43 o 
  -9   2   2      165.46      193.05     14.14 o 
  -8   2   2     1503.42     1473.31     20.88 o 
  -7   2   2       56.39       63.06      7.86 o 
  -6   2   2     1608.48     1784.81     19.57 o 
  -5   2   2     1205.12     1236.67     16.26 o 
  -4   2   2       21.35       26.10      3.92 o 
  -3   2   2       69.43       76.90      5.72 o 
  -2   2   2     3111.05     2658.81     21.93 o 
  -1   2   2      403.30      337.88      4.58 o 
   0   2   2     2880.75     2887.08     29.22 o 
   1   2   2     2662.10     2257.49     17.19 o 
   2   2   2    14640.52    13265.34    179.21 o 
   3   2   2     1597.72     1514.13     19.27 o 
   4   2   2     2107.28     2038.88     22.68 o 
   5   2   2      529.93      558.58      5.90 o 
   6   2   2        8.00        8.04      4.04 o 
   7   2   2       25.63       21.99      3.07 o 
   8   2   2        1.54        0.75      3.41 o 
   9   2   2       82.24       92.12      5.33 o 
  10   2   2       82.08       78.64     10.23 o 
  11   2   2       34.37       35.49      5.11 o 
  12   2   2       20.04       20.10     16.29 o 
  13   2   2        2.73       11.98      8.13 o 
 -14   3   2        2.52      -10.45     12.04 o 
 -13   3   2       68.36       57.10      8.01 o 
 -12   3   2      260.40      265.47     10.35 o 
 -11   3   2      658.85      632.19     18.84 o 
 -10   3   2      583.10      572.44     15.11 o 
  -9   3   2      118.40      145.80      7.40 o 
  -8   3   2      222.68      232.56      9.84 o 
  -7   3   2      635.71      636.91     17.73 o 
  -6   3   2     1451.80     1495.22     15.15 o 
  -5   3   2      192.20      163.49      8.67 o 
  -4   3   2      134.87      152.43      5.47 o 
  -3   3   2     9883.59     9518.85     97.59 o 
  -2   3   2     9904.70     9162.71     91.17 o 
  -1   3   2      170.06      153.68      6.09 o 
   0   3   2    21153.57    20520.67    308.82 o 
   1   3   2     2495.63     2149.80     20.07 o 
   2   3   2       11.91       14.60      1.67 o 
   3   3   2      473.42      479.07     11.84 o 
   4   3   2      406.09      352.86     17.41 o 
   5   3   2       92.25       82.77      4.56 o 
   6   3   2      381.10      420.43      7.00 o 
   7   3   2      106.75      102.51      5.21 o 
   8   3   2        3.19       -1.17      3.49 o 
   9   3   2        6.18        4.12      3.82 o 
  10   3   2        5.52        2.70      3.82 o 
  11   3   2      108.83      111.99      9.16 o 
  12   3   2       55.94       57.26     14.68 o 
  13   3   2      129.90      150.71     15.50 o 
 -14   4   2        0.09       10.93     11.55 o 
 -13   4   2       53.01       54.69     14.50 o 
 -12   4   2       13.42        8.31      6.90 o 
 -11   4   2        8.27       -1.93      5.03 o 
 -10   4   2       47.17       50.41      6.88 o 
  -9   4   2       68.77       70.33      6.05 o 
  -8   4   2        0.02        2.35      4.75 o 
  -7   4   2      233.69      211.20      6.81 o 
  -6   4   2      486.33      535.76      9.63 o 
  -5   4   2      592.36      594.48      9.79 o 
  -4   4   2     4351.58     4360.09     41.40 o 
  -3   4   2      854.42      866.00     10.19 o 
  -2   4   2      239.94      213.41      5.81 o 
  -1   4   2      784.16      704.28     11.81 o 
   0   4   2     5953.84     5452.53     61.48 o 
   1   4   2      504.53      469.35     13.15 o 
   2   4   2     2665.19     2418.20     20.97 o 
   3   4   2       75.21       73.99      2.62 o 
   4   4   2        2.73        3.75      1.19 o 
   5   4   2      275.51      290.11      4.95 o 
   6   4   2      328.69      315.87      8.10 o 
   7   4   2       38.13       45.65      7.69 o 
   8   4   2       30.85       34.09      3.96 o 
   9   4   2      107.82       99.32      8.46 o 
  10   4   2      199.80      192.39      6.37 o 
  11   4   2      117.06      123.60      5.96 o 
  12   4   2        3.57       -2.13     13.74 o 
  13   4   2       10.13       17.32     11.01 o 
 -14   5   2       29.89       74.28     27.35 o 
 -13   5   2        6.56        7.20     13.68 o 
 -12   5   2       46.03       43.24      9.02 o 
 -11   5   2      110.59      137.45     14.09 o 
 -10   5   2     1074.10     1083.07     15.49 o 
  -9   5   2      502.46      491.70     12.15 o 
  -8   5   2      448.32      473.96      8.73 o 
  -7   5   2       75.05       90.60     11.71 o 
  -6   5   2     1783.77     1768.45     20.86 o 
  -5   5   2      557.83      502.42      9.16 o 
  -4   5   2       24.82       18.42      3.85 o 
  -3   5   2     1031.94     1001.65     11.38 o 
  -2   5   2      805.44      689.08     10.13 o 
  -1   5   2     3050.53     2715.49     33.69 o 
   0   5   2     2633.91     2373.06     33.48 o 
   1   5   2        0.72        3.23      5.24 o 
   2   5   2     4893.44     4664.24     45.00 o 
   3   5   2      102.14      103.74      2.66 o 
   4   5   2     1342.90     1356.08     11.25 o 
   5   5   2      224.33      270.85      4.45 o 
   6   5   2        9.32       12.04      2.83 o 
   7   5   2     1274.57     1269.12     10.79 o 
   8   5   2      419.17      425.16      9.77 o 
   9   5   2       12.36        9.49      2.93 o 
  10   5   2       44.10       33.04      9.42 o 
  11   5   2       58.32       53.85     11.17 o 
  12   5   2       25.97       30.05     14.79 o 
  13   5   2        7.67       12.62     13.27 o 
 -14   6   2       34.40       56.25     15.56 o 
 -13   6   2        0.00       -1.24     11.03 o 
 -12   6   2       35.07       36.90      8.72 o 
 -11   6   2       78.96       86.12      7.07 o 
 -10   6   2      449.27      475.88     10.88 o 
  -9   6   2        1.60        3.65      5.97 o 
  -8   6   2       12.18        8.64      5.39 o 
  -7   6   2        4.37        1.21      4.47 o 
  -6   6   2        1.63       -4.72      4.72 o 
  -5   6   2      320.75      359.10      7.10 o 
  -4   6   2     3699.05     3685.62     34.20 o 
  -3   6   2      125.77      153.42      9.16 o 
  -2   6   2      611.51      543.47      9.30 o 
  -1   6   2      865.45      851.80     25.25 o 
   0   6   2      201.76      181.94      6.84 o 
   1   6   2      731.92      650.66     11.34 o 
   2   6   2       11.00       11.39      3.07 o 
   3   6   2      428.16      380.23      6.73 o 
   4   6   2      995.88      894.35      8.25 o 
   5   6   2     1357.79     1408.55     17.96 o 
   6   6   2      915.24      917.12     12.07 o 
   7   6   2      218.49      249.60      4.95 o 
   8   6   2       53.20       58.73      8.99 o 
   9   6   2      175.14      154.41     10.46 o 
  10   6   2      248.99      258.92     17.98 o 
  11   6   2       32.02       45.21     10.51 o 
  12   6   2       33.00       27.80     10.38 o 
  13   6   2        7.86        5.15     11.55 o 
 -13   7   2        0.90      -15.61     15.61 o 
 -12   7   2       32.98       16.35      5.58 o 
 -11   7   2       13.18       26.40     10.17 o 
 -10   7   2       18.02       16.68      6.42 o 
  -9   7   2      366.50      365.91     12.92 o 
  -8   7   2      581.33      590.60     15.38 o 
  -7   7   2      561.72      577.39     12.23 o 
  -6   7   2      506.09      478.64     11.10 o 
  -5   7   2     1881.18     1870.58     22.18 o 
  -4   7   2      378.02      408.96      9.18 o 
  -3   7   2      956.31      965.61     14.20 o 
  -2   7   2     5575.71     5242.26     61.64 o 
  -1   7   2      376.11      358.98      9.60 o 
   0   7   2       39.55       43.90      5.79 o 
   1   7   2      126.24      143.77      6.36 o 
   2   7   2     1469.67     1468.36     15.82 o 
   3   7   2      163.78      150.00      6.28 o 
   4   7   2     1143.67     1155.09     11.65 o 
   5   7   2        6.39        4.35      4.24 o 
   6   7   2      647.23      654.48      9.69 o 
   7   7   2      202.02      192.37      7.80 o 
   8   7   2      352.19      352.58     16.44 o 
   9   7   2       46.34       45.72     10.09 o 
  10   7   2       72.77       63.88      9.77 o 
  11   7   2      189.96      218.18     25.71 o 
  12   7   2        5.07      -11.11     11.35 o 
  13   7   2        0.00       15.27     12.72 o 
 -13   8   2       39.19       44.16     18.70 o 
 -12   8   2        5.46        3.21      5.50 o 
 -11   8   2       53.27       53.90     11.80 o 
 -10   8   2       88.96       86.52     12.02 o 
  -9   8   2      390.79      412.78     12.70 o 
  -8   8   2       48.89       30.81      9.23 o 
  -7   8   2      137.82      157.82     10.34 o 
  -6   8   2      895.91      815.67     11.45 o 
  -5   8   2      249.29      237.20     11.85 o 
  -4   8   2      221.76      244.12      7.42 o 
  -3   8   2      384.57      479.64     10.20 o 
  -2   8   2     2310.89     2340.72     28.68 o 
  -1   8   2       38.36       46.87      6.48 o 
   0   8   2      105.72      121.66      7.31 o 
   1   8   2     2398.12     2476.69     30.24 o 
   2   8   2      531.73      502.80      9.54 o 
   3   8   2       72.83       63.60      4.61 o 
   4   8   2      687.48      753.14     15.55 o 
   5   8   2      138.36      174.83      7.08 o 
   6   8   2       61.13       72.90      5.07 o 
   7   8   2        3.96        4.89      2.56 o 
   8   8   2       11.16        4.39      8.05 o 
   9   8   2       23.77       27.63      8.83 o 
  10   8   2        4.84       12.89      8.26 o 
  11   8   2       21.36       30.54     11.57 o 
  12   8   2       44.75       48.63     11.69 o 
  13   8   2        2.29       -3.48     13.03 o 
 -13   9   2        3.79       -7.22     15.43 o 
 -12   9   2        5.42       -3.51     20.37 o 
 -11   9   2        8.72        5.38      5.07 o 
 -10   9   2      145.01      138.00      7.04 o 
  -9   9   2       30.57       29.94      9.27 o 
  -8   9   2        0.01        9.08      7.44 o 
  -7   9   2        2.31       -4.58      4.95 o 
  -6   9   2      523.59      549.58     13.29 o 
  -5   9   2     1637.85     1616.26     19.79 o 
  -4   9   2      330.33      406.52      8.70 o 
  -3   9   2     4234.32     3985.79     46.04 o 
  -2   9   2       72.29       67.96      8.15 o 
  -1   9   2     1165.79     1172.81     18.49 o 
   0   9   2      329.28      352.94     11.32 o 
   1   9   2      172.96      192.91      7.72 o 
   2   9   2      818.11      725.37     14.09 o 
   3   9   2      391.24      456.34      7.83 o 
   4   9   2       98.17       97.88      5.49 o 
   5   9   2       38.95       40.22      4.01 o 
   6   9   2        0.82        2.49      3.35 o 
   7   9   2      222.58      238.14      8.62 o 
   8   9   2       87.67       95.87     11.03 o 
   9   9   2       81.23      104.30     23.59 o 
  10   9   2        3.08       24.29     14.27 o 
  11   9   2       64.58       57.86     11.70 o 
  12   9   2        0.96       -5.04     12.19 o 
 -13  10   2        1.42       16.79     12.28 o 
 -12  10   2        7.93       21.91     16.74 o 
 -11  10   2        7.06       26.34     12.66 o 
 -10  10   2      392.48      381.76     10.66 o 
  -9  10   2      175.96      195.91     13.98 o 
  -8  10   2      128.18      132.56      9.70 o 
  -7  10   2      713.21      665.10     13.66 o 
  -6  10   2       31.81       30.61      7.14 o 
  -5  10   2      468.06      468.11     20.16 o 
  -4  10   2       29.45       24.45      5.68 o 
  -3  10   2      572.31      552.23     11.23 o 
  -2  10   2       45.92       55.89      6.58 o 
  -1  10   2       61.57       58.62      6.56 o 
   0  10   2        0.43        4.30      5.26 o 
   1  10   2      821.96      868.62     16.17 o 
   2  10   2       96.81      110.62      5.88 o 
   3  10   2       62.08       77.55      6.24 o 
   4  10   2      119.53      122.99      7.07 o 
   5  10   2      448.76      487.85     10.28 o 
   6  10   2      586.95      584.88     11.63 o 
   7  10   2       36.62       58.23      4.34 o 
   8  10   2      251.29      255.20      8.51 o 
   9  10   2        0.96        5.46     12.43 o 
  10  10   2       18.83       27.07     10.35 o 
  11  10   2      104.29       75.41     18.02 o 
  12  10   2       16.02       31.81     12.06 o 
 -12  11   2        1.07      -10.94     13.02 o 
 -11  11   2        1.21       26.27     14.07 o 
 -10  11   2        7.02        8.75      6.53 o 
  -9  11   2        4.74        9.59      6.98 o 
  -8  11   2      146.55      174.36     11.27 o 
  -7  11   2       23.71       33.84      6.26 o 
  -6  11   2     1041.84     1013.17     20.70 o 
  -5  11   2       44.12       52.93      6.49 o 
  -4  11   2       15.15       26.87      6.34 o 
  -3  11   2        8.30        8.07      5.45 o 
  -2  11   2       24.35       51.18      7.53 o 
  -1  11   2      623.64      626.69     16.08 o 
   0  11   2      810.23      828.31     17.48 o 
   1  11   2      804.57      804.16     15.68 o 
   2  11   2      313.25      373.13      9.91 o 
   3  11   2       84.04      106.58      6.13 o 
   4  11   2       63.11       57.07      5.08 o 
   5  11   2       42.57       39.11      4.54 o 
   6  11   2       72.67       70.84      9.71 o 
   7  11   2      160.09      145.59      9.34 o 
   8  11   2       35.55       23.65      5.89 o 
   9  11   2       17.97       15.23      9.80 o 
  10  11   2       12.79       14.00     11.43 o 
  11  11   2        0.34       11.01     11.81 o 
  12  11   2        7.72       16.10     12.04 o 
 -12  12   2        0.16       -2.38     19.03 o 
 -11  12   2        7.58       16.99     16.33 o 
 -10  12   2       12.31        8.27      8.11 o 
  -9  12   2        4.20        2.69      7.21 o 
  -8  12   2      701.59      659.71     14.77 o 
  -7  12   2        6.32        4.47      5.84 o 
  -6  12   2       26.19       16.31      7.82 o 
  -5  12   2        8.99       14.57      7.14 o 
  -4  12   2        3.25        8.64      5.69 o 
  -3  12   2       83.00      104.08      7.83 o 
  -2  12   2      650.80      667.26     16.28 o 
  -1  12   2       54.78       75.23      7.67 o 
   0  12   2      710.15      698.81     15.60 o 
   1  12   2        9.94       19.18      6.80 o 
   2  12   2        2.37        0.12      5.27 o 
   3  12   2       43.19       48.66      5.76 o 
   4  12   2        8.08        9.28      5.17 o 
   5  12   2       33.38       33.85      5.06 o 
   6  12   2      646.61      672.00     11.50 o 
   7  12   2      120.19      119.23      9.84 o 
   8  12   2       65.10       70.19      8.14 o 
   9  12   2       32.55       36.53     14.06 o 
  10  12   2       40.76       51.98     14.04 o 
  11  12   2        0.32       19.66     20.59 o 
  12  12   2       17.36       24.46     13.13 o 
 -12  13   2        0.19       15.19     14.34 o 
 -11  13   2       19.21      -10.02     13.56 o 
 -10  13   2       27.32       24.14      8.36 o 
  -9  13   2      378.49      389.34     13.98 o 
  -8  13   2        8.68        6.91      6.29 o 
  -7  13   2        2.47        2.94      6.43 o 
  -6  13   2      371.36      347.87     16.69 o 
  -5  13   2        6.22       11.02      6.92 o 
  -4  13   2      243.45      227.10      9.43 o 
  -3  13   2     1046.51     1020.53     23.53 o 
  -2  13   2       68.01       70.42      9.17 o 
  -1  13   2      195.36      215.04     11.26 o 
   0  13   2       39.47       58.46      8.69 o 
   1  13   2      388.74      437.42     24.21 o 
   2  13   2      467.20      426.78     18.67 o 
   3  13   2     1056.09     1068.21     17.93 o 
   4  13   2       14.72       12.07      6.09 o 
   5  13   2      110.32       97.80      7.89 o 
   6  13   2      152.77      158.33      9.94 o 
   7  13   2      143.16      142.87      8.55 o 
   8  13   2      167.75      182.43      8.05 o 
   9  13   2        4.38        7.59     11.82 o 
  10  13   2       36.16       42.31     14.23 o 
  11  13   2       26.23       26.06     16.68 o 
 -11  14   2       76.75       98.58     19.40 o 
 -10  14   2        0.96       -2.37      7.62 o 
  -9  14   2       10.05        3.34      6.31 o 
  -8  14   2      518.47      536.80     15.23 o 
  -7  14   2      686.70      615.55     15.68 o 
  -6  14   2      483.33      471.84     14.01 o 
  -5  14   2      747.28      709.23     17.49 o 
  -4  14   2        0.33       -3.77      8.86 o 
  -3  14   2      498.30      489.14     12.92 o 
  -2  14   2      376.35      368.53     17.36 o 
  -1  14   2        2.47        0.05      6.55 o 
   0  14   2        9.69        3.78      8.37 o 
   1  14   2      695.16      648.98     21.27 o 
   2  14   2      161.02      194.77     13.22 o 
   3  14   2       18.95       13.29      6.28 o 
   4  14   2      397.80      362.04     11.11 o 
   5  14   2       46.48       33.11      6.32 o 
   6  14   2      158.13      133.67      7.37 o 
   7  14   2        2.01        0.68      5.68 o 
   8  14   2        6.87       11.92      4.16 o 
   9  14   2       18.72       27.58     15.17 o 
  10  14   2       50.06       44.53     17.22 o 
  11  14   2        0.01       12.23     16.03 o 
 -11  15   2      115.40      111.83     18.87 o 
 -10  15   2        6.68       14.22     16.20 o 
  -9  15   2        1.13       10.08     11.53 o 
  -8  15   2        6.62       17.55      8.21 o 
  -7  15   2       49.12       42.08      9.64 o 
  -6  15   2       88.64       94.67     11.24 o 
  -5  15   2      288.07      324.12     12.19 o 
  -4  15   2       85.15       96.07     10.70 o 
  -3  15   2      980.31      973.82     18.95 o 
  -2  15   2       10.15       14.54      8.83 o 
  -1  15   2      103.91      135.17     19.23 o 
   0  15   2      313.01      318.88     16.41 o 
   1  15   2     1038.51     1025.17     37.90 o 
   2  15   2     1185.84     1138.26     21.77 o 
   3  15   2      367.67      350.51     13.07 o 
   4  15   2       49.00       49.28      7.94 o 
   5  15   2       80.67       73.28      8.10 o 
   6  15   2        0.20        8.91      5.83 o 
   7  15   2      206.47      193.08      9.92 o 
   8  15   2      261.76      219.45      8.85 o 
   9  15   2        0.35        6.79     12.88 o 
  10  15   2      106.49      116.86     22.23 o 
 -10  16   2        0.00        3.71     18.20 o 
  -9  16   2       26.39        9.25      9.08 o 
  -8  16   2       60.20       66.79     15.98 o 
  -7  16   2        9.77       11.88      7.40 o 
  -6  16   2       52.68       47.02     10.08 o 
  -5  16   2       54.33       44.84      8.51 o 
  -4  16   2       29.56       11.51     10.33 o 
  -3  16   2     1125.43     1097.32     22.04 o 
  -2  16   2       20.81       27.86      9.15 o 
  -1  16   2        1.47        4.67      8.80 o 
   0  16   2       15.88       11.36      9.06 o 
   1  16   2        4.70        4.57      7.91 o 
   2  16   2      169.81      160.84     12.71 o 
   3  16   2      839.77      706.64     16.06 o 
   4  16   2       41.94       34.92      7.84 o 
   5  16   2       10.86        5.97      6.81 o 
   6  16   2       58.84       64.61      9.99 o 
   7  16   2       11.75       10.48      6.24 o 
   8  16   2       11.30        1.84      8.88 o 
   9  16   2       17.31       42.80     17.70 o 
  10  16   2        0.91        0.47     13.48 o 
 -10  17   2        9.37       15.28     18.44 o 
  -9  17   2        1.85        5.97      7.57 o 
  -8  17   2        0.05       -7.93      8.80 o 
  -7  17   2        0.16       -1.70      9.68 o 
  -6  17   2       26.08       26.84      9.29 o 
  -5  17   2        9.36        9.95      7.79 o 
  -4  17   2       24.93       30.02     10.72 o 
  -3  17   2      376.56      339.84     13.33 o 
  -2  17   2       15.61       36.98     10.96 o 
  -1  17   2       91.10       87.07     12.07 o 
   0  17   2       11.12       -2.81      9.93 o 
   1  17   2       46.20       19.83      8.84 o 
   2  17   2      220.72      212.43     12.43 o 
   3  17   2      339.15      320.15     15.33 o 
   4  17   2        8.85       -1.76      7.55 o 
   5  17   2        1.55        4.17      9.35 o 
   6  17   2        4.85       13.75      6.64 o 
   7  17   2        0.77       -6.53      7.14 o 
   8  17   2        1.51        4.02     13.49 o 
   9  17   2       24.99       21.82     15.48 o 
  -9  18   2       25.86       22.06     10.56 o 
  -8  18   2        2.67       10.75      8.15 o 
  -7  18   2        0.02       -9.81     10.70 o 
  -6  18   2       70.77       71.34     10.26 o 
  -5  18   2      189.54      157.41     12.42 o 
  -4  18   2       50.21       36.49     12.54 o 
  -3  18   2       26.48       41.24      9.80 o 
  -2  18   2     1100.79     1088.08     25.11 o 
  -1  18   2        6.77       16.34     10.47 o 
   0  18   2      189.02      171.24     12.96 o 
   1  18   2      600.26      552.24     26.91 o 
   2  18   2        2.99       -4.40      8.14 o 
   3  18   2      111.36      105.92      9.97 o 
   4  18   2       23.67       18.54      7.75 o 
   5  18   2       12.74        8.21      8.15 o 
   6  18   2        0.21        4.19      7.05 o 
   7  18   2       12.83       17.80      8.92 o 
   8  18   2        1.77        3.52     15.92 o 
   9  18   2       18.60       21.88     18.31 o 
  -9  19   2        2.02      -26.04     26.04 o 
  -8  19   2        0.05       -1.20      8.44 o 
  -7  19   2       88.29       84.68     11.01 o 
  -6  19   2        8.39        2.30      8.26 o 
  -5  19   2       52.87       56.24     11.71 o 
  -4  19   2       86.68       80.65     12.59 o 
  -3  19   2        6.97       -7.88     10.72 o 
  -2  19   2       21.20       31.97     11.79 o 
  -1  19   2       11.96       27.18     11.45 o 
   0  19   2      118.23      123.00     14.32 o 
   1  19   2      213.08      217.77     18.95 o 
   2  19   2       13.35       18.64      8.75 o 
   3  19   2      103.65      110.90     11.80 o 
   4  19   2      105.02      144.05     11.08 o 
   5  19   2       31.11       31.11      9.95 o 
   6  19   2       14.99       18.76      9.42 o 
   7  19   2       13.80       13.56      9.77 o 
   8  19   2        4.92       -7.31     15.18 o 
  -8  20   2        1.78       -3.59      9.78 o 
  -7  20   2       69.29       66.24     15.86 o 
  -6  20   2       68.54       68.60     11.15 o 
  -5  20   2        1.60       -5.14     13.17 o 
  -4  20   2       35.39       40.31     12.83 o 
  -3  20   2        4.01        8.44     10.75 o 
  -2  20   2       50.42       41.00     11.66 o 
  -1  20   2       52.11       69.64     12.30 o 
   0  20   2        3.31       31.91     13.50 o 
   1  20   2      120.02      161.75     21.57 o 
   2  20   2       18.00       33.80     10.94 o 
   3  20   2       23.40       31.67     11.28 o 
   4  20   2       21.48        8.07      9.58 o 
   5  20   2        0.22       -0.18     10.39 o 
   6  20   2       21.54       19.92      8.73 o 
   7  20   2        2.10       26.35     16.50 o 
  -7  21   2        0.98        5.99     10.93 o 
  -6  21   2        1.21        7.27     11.45 o 
  -5  21   2       79.49       87.93     16.80 o 
  -4  21   2        0.62       20.43     17.71 o 
  -3  21   2       28.35       40.74     18.07 o 
  -2  21   2        1.64      -11.23     11.23 o 
  -1  21   2       45.32       19.42     14.22 o 
   0  21   2      100.01      136.22     15.31 o 
   1  21   2        0.38      -11.88     11.88 o 
   2  21   2        0.89        4.74     12.53 o 
   3  21   2       30.50       25.38     11.21 o 
   4  21   2       50.75       88.72     15.71 o 
   5  21   2       12.96        9.97      9.51 o 
   6  21   2       64.61       58.69     11.04 o 
  -6  22   2        0.29       28.22     11.21 o 
  -5  22   2        0.81       30.86     14.17 o 
  -4  22   2        0.74       -3.29     14.91 o 
  -3  22   2        3.73        3.50     14.73 o 
  -2  22   2        0.00       12.13     12.80 o 
  -1  22   2        1.83       33.43     18.14 o 
   0  22   2      151.32      175.91     22.96 o 
   1  22   2        0.20       -3.61     10.86 o 
   2  22   2        4.37       14.85     11.16 o 
   3  22   2       27.18       62.67     20.26 o 
   4  22   2       20.10       35.08     20.86 o 
   5  22   2        6.28        4.33      9.64 o 
  -4  23   2       50.87       39.58     14.53 o 
  -3  23   2       18.03       25.17     12.78 o 
  -2  23   2        5.91       21.74     11.56 o 
  -1  23   2        0.88       40.77     24.49 o 
   0  23   2       35.87       51.78     15.41 o 
   1  23   2       18.77       33.47     13.12 o 
   2  23   2       38.37       44.25     12.18 o 
   3  23   2        1.59       15.05     11.38 o 
   4  23   2       13.87       36.76     19.86 o 
  -1  24   2       48.09       74.54     17.79 o 
   0  24   2        0.09      -14.18     14.18 o 
   1  24   2        0.15       36.09     21.59 o 
 -14   1   3        2.40        0.57      7.03 o 
 -13   1   3        0.34        5.80      8.95 o 
 -12   1   3        0.18        0.94      6.20 o 
 -11   1   3      459.63      439.70     16.62 o 
 -10   1   3        0.24       -0.69      5.93 o 
  -9   1   3     1196.17     1188.14     20.43 o 
  -8   1   3        8.18        3.58      4.78 o 
  -7   1   3        6.26        9.64      5.02 o 
  -6   1   3      204.39      257.64     10.42 o 
  -5   1   3     1370.48     1346.45     16.61 o 
  -4   1   3       32.78       65.07      6.87 o 
  -3   1   3      400.23      389.50      8.56 o 
  -2   1   3       86.75       63.20      4.87 o 
  -1   1   3      625.79      535.02     14.75 o 
   0   1   3     1331.28     1106.25     15.55 o 
   1   1   3     6063.75     5514.69     44.80 o 
   2   1   3     1279.79     1160.30     12.17 o 
   3   1   3      493.09      444.11      5.84 o 
   4   1   3       44.31       37.13      2.05 o 
   5   1   3      884.52      876.09     13.23 o 
   6   1   3       11.77       22.01      4.29 o 
   7   1   3      960.50      959.13     11.59 o 
   8   1   3       16.11       17.40      4.65 o 
   9   1   3      194.82      212.52     10.45 o 
  10   1   3       35.72       15.32      5.52 o 
  11   1   3       29.21       29.37      5.89 o 
  12   1   3       59.86        7.64     18.55 o 
 -14   2   3       50.15       30.95      8.21 o 
 -13   2   3        0.84       14.44      9.66 o 
 -12   2   3        1.67        2.63      6.01 o 
 -11   2   3      130.47      121.90      9.16 o 
 -10   2   3      320.79      307.45     11.40 o 
  -9   2   3        3.88        6.15      4.98 o 
  -8   2   3      109.42      109.13      6.62 o 
  -7   2   3      251.88      321.12      9.76 o 
  -6   2   3     2780.20     2780.78     35.13 o 
  -5   2   3      135.85      145.70      6.88 o 
  -4   2   3     1723.94     1608.44     20.07 o 
  -3   2   3     1600.08     1474.09     15.03 o 
  -2   2   3    12051.80    11315.62    119.20 o 
  -1   2   3      953.72      912.56     12.31 o 
   0   2   3      392.41      363.05     11.96 o 
   1   2   3   106052.07   100005.85   2576.24 o 
   2   2   3    20998.31    20158.43    276.10 o 
   3   2   3      275.43      249.64     12.94 o 
   4   2   3     1384.75     1323.78     19.29 o 
   5   2   3       12.84       13.19      2.52 o 
   6   2   3       76.80       81.10      3.37 o 
   7   2   3       25.48       28.20      3.93 o 
   8   2   3      292.49      272.68      6.53 o 
   9   2   3       48.91       51.23      4.21 o 
  10   2   3      305.73      289.81     13.01 o 
  11   2   3        9.98       10.61      3.12 o 
  12   2   3       10.71       11.94     10.63 o 
 -14   3   3        1.28        5.09      9.28 o 
 -13   3   3        3.74        8.74      6.51 o 
 -12   3   3       41.89       21.77      7.91 o 
 -11   3   3        1.81        0.80      7.88 o 
 -10   3   3      684.39      696.56     19.40 o 
  -9   3   3       20.75       24.01      5.55 o 
  -8   3   3       32.54       35.08      5.56 o 
  -7   3   3       12.52       11.11      4.25 o 
  -6   3   3      393.46      404.37      9.06 o 
  -5   3   3        0.05        7.75      4.08 o 
  -4   3   3       13.88       14.83      3.40 o 
  -3   3   3        3.89        4.97      3.48 o 
  -2   3   3     3173.72     3069.83     30.18 o 
  -1   3   3     2287.29     1994.61     22.68 o 
   0   3   3    28554.51    27550.79    478.07 o 
   1   3   3     1121.62      978.11     10.42 o 
   2   3   3     1064.87     1069.30     10.47 o 
   3   3   3      694.93      617.92     10.43 o 
   4   3   3     2662.79     2679.37     40.56 o 
   5   3   3       35.50       49.52      8.32 o 
   6   3   3       88.04      107.59      5.64 o 
   7   3   3     1653.70     1700.34     15.03 o 
   8   3   3      109.57      106.15      3.36 o 
   9   3   3       58.57       53.57      4.68 o 
  10   3   3       66.63       75.93      5.77 o 
  11   3   3      136.99      147.55     13.51 o 
  12   3   3       17.91        9.50     10.22 o 
  13   3   3        6.80      -24.52     48.18 o 
 -14   4   3        0.10       10.70     24.79 o 
 -13   4   3        6.37        6.16      7.32 o 
 -12   4   3       37.62       46.85      8.30 o 
 -11   4   3      690.07      698.05     16.81 o 
 -10   4   3       29.69       36.64      8.80 o 
  -9   4   3      111.01      141.37      8.62 o 
  -8   4   3       71.17       94.60     13.50 o 
  -7   4   3       16.80       18.63      6.60 o 
  -6   4   3      314.92      292.27      7.67 o 
  -5   4   3      243.18      297.87      6.85 o 
  -4   4   3     3250.44     3083.82     28.54 o 
  -3   4   3       26.62       17.14      3.32 o 
  -2   4   3      498.29      450.63     10.80 o 
  -1   4   3     1103.75     1036.14     25.94 o 
   0   4   3     1115.55     1101.63     14.64 o 
   1   4   3     1628.43     1465.43     16.64 o 
   2   4   3     1794.47     1695.39     15.02 o 
   3   4   3     5132.39     5062.79     58.45 o 
   4   4   3        0.40       -0.30      4.11 o 
   5   4   3      435.37      488.64     11.50 o 
   6   4   3      908.09      963.22     27.63 o 
   7   4   3       85.28       96.11      7.24 o 
   8   4   3       64.96       86.95     20.88 o 
   9   4   3        0.81        5.37     10.67 o 
  10   4   3        3.55        6.30      8.03 o 
  11   4   3        3.04        5.17      7.41 o 
  12   4   3        2.85       11.28     11.77 o 
  13   4   3        1.64        7.03     10.29 o 
 -14   5   3        2.37       31.93     18.22 o 
 -13   5   3      101.17      109.04     30.46 o 
 -12   5   3       26.02       25.36      8.52 o 
 -11   5   3      269.34      302.99     18.46 o 
 -10   5   3        0.48       -6.04      6.99 o 
  -9   5   3       76.19       72.06      8.86 o 
  -8   5   3      497.98      476.82     17.02 o 
  -7   5   3       34.41       61.90      7.94 o 
  -6   5   3      573.78      617.57     10.76 o 
  -5   5   3       48.25       45.10      4.64 o 
  -4   5   3        1.28       -0.25      3.83 o 
  -3   5   3     3893.97     3865.60     38.74 o 
  -2   5   3     1644.41     1406.93     15.28 o 
  -1   5   3     1901.57     1678.02     21.74 o 
   0   5   3      156.57      153.80     14.06 o 
   1   5   3      930.12      833.79      9.76 o 
   2   5   3      833.87      817.39     10.49 o 
   3   5   3      277.47      297.62      3.76 o 
   4   5   3      496.36      446.67      9.79 o 
   5   5   3      420.93      444.98     11.15 o 
   6   5   3     1234.39     1330.66     21.27 o 
   7   5   3      128.42      139.35      9.55 o 
   8   5   3       18.01       10.91      7.66 o 
   9   5   3       10.96       23.14      8.09 o 
  10   5   3       18.96       18.57      7.80 o 
  11   5   3       22.62       31.64      8.74 o 
  12   5   3       12.50        7.43      9.09 o 
  13   5   3       23.05       39.89     12.59 o 
 -14   6   3        6.25       24.15     19.73 o 
 -13   6   3        5.86        4.34      8.09 o 
 -12   6   3       32.00       28.85      6.77 o 
 -11   6   3        0.10        1.90      7.84 o 
 -10   6   3      157.28      188.51     14.20 o 
  -9   6   3        5.54        6.84      6.58 o 
  -8   6   3        0.68       -1.90      5.32 o 
  -7   6   3       46.57       41.54      6.03 o 
  -6   6   3        1.24        9.87      4.17 o 
  -5   6   3     3986.03     3897.68     38.46 o 
  -4   6   3     2673.11     2712.56     26.30 o 
  -3   6   3       23.21       30.44      4.69 o 
  -2   6   3     2847.58     2758.55     31.97 o 
  -1   6   3        8.20        6.37      5.32 o 
   0   6   3      654.35      596.19     10.30 o 
   1   6   3      402.55      422.43      9.49 o 
   2   6   3       95.23      113.32      5.13 o 
   3   6   3     3231.35     3193.28     28.97 o 
   4   6   3       16.80       26.75      2.34 o 
   5   6   3      114.09      111.92     10.15 o 
   6   6   3      656.53      692.68     16.32 o 
   7   6   3      135.99      139.77      9.69 o 
   8   6   3       53.46       56.61      9.14 o 
   9   6   3       29.08       38.81      7.60 o 
  10   6   3       34.04       36.18     10.13 o 
  11   6   3        0.10       -2.91      8.94 o 
  12   6   3        5.32        7.21     10.29 o 
  13   6   3        6.94       22.87     13.10 o 
 -13   7   3        3.16       39.68     16.56 o 
 -12   7   3       11.67       10.21      6.82 o 
 -11   7   3       31.85       28.05      6.28 o 
 -10   7   3        1.45        5.87      6.29 o 
  -9   7   3       20.16       19.92      8.45 o 
  -8   7   3      386.34      359.34     11.29 o 
  -7   7   3      325.98      300.36      8.68 o 
  -6   7   3      984.81     1072.70     16.61 o 
  -5   7   3       68.13       65.58      4.93 o 
  -4   7   3      147.01      157.81      7.12 o 
  -3   7   3      263.50      252.70      8.10 o 
  -2   7   3        0.20        9.84      5.57 o 
  -1   7   3      928.99      838.40     14.03 o 
   0   7   3      482.25      516.97     10.76 o 
   1   7   3       85.10       86.02      6.43 o 
   2   7   3     1709.38     1632.89     18.58 o 
   3   7   3     1636.67     1646.14     17.20 o 
   4   7   3      322.21      329.52      6.94 o 
   5   7   3       78.02       78.60      4.09 o 
   6   7   3       59.82       62.84     10.21 o 
   7   7   3      321.48      325.97     14.12 o 
   8   7   3      654.64      661.05     18.33 o 
   9   7   3       48.36       59.30      9.50 o 
  10   7   3       12.40       20.21      8.75 o 
  11   7   3       62.23       49.32     12.86 o 
  12   7   3       29.95       25.03     11.52 o 
  13   7   3        5.21       12.33     10.36 o 
 -13   8   3       65.83       86.32     18.31 o 
 -12   8   3       20.63        8.43      6.53 o 
 -11   8   3      219.57      220.07      9.10 o 
 -10   8   3       24.99       24.70     10.08 o 
  -9   8   3      338.34      368.77     14.18 o 
  -8   8   3     1384.64     1411.57     26.25 o 
  -7   8   3      157.33      179.75     10.11 o 
  -6   8   3        5.02        1.91      4.58 o 
  -5   8   3       77.49       89.62      6.39 o 
  -4   8   3       32.84       26.61      5.27 o 
  -3   8   3      446.28      605.33     14.19 o 
  -2   8   3     4827.27     4722.66     57.03 o 
  -1   8   3      323.70      428.22     10.86 o 
   0   8   3      884.66      877.68     14.59 o 
   1   8   3      493.95      504.94      9.56 o 
   2   8   3       49.93       67.79      4.49 o 
   3   8   3       43.14       46.80      5.24 o 
   4   8   3      403.58      487.89      6.68 o 
   5   8   3      228.19      271.37      8.25 o 
   6   8   3       65.31       65.54      8.04 o 
   7   8   3       16.52       14.62      7.38 o 
   8   8   3       50.80       49.86     10.81 o 
   9   8   3        6.10        2.10      8.73 o 
  10   8   3      109.86      115.81     11.93 o 
  11   8   3       49.45       51.21     16.22 o 
  12   8   3        2.15       -9.39     11.56 o 
 -13   9   3        5.00        3.75     12.25 o 
 -12   9   3        2.52       -0.14     17.03 o 
 -11   9   3       19.71       17.35      7.14 o 
 -10   9   3      160.61      180.62     11.98 o 
  -9   9   3      210.32      202.72      9.84 o 
  -8   9   3      417.80      404.61     12.61 o 
  -7   9   3       34.59       30.42      5.43 o 
  -6   9   3        9.01       -0.62      5.13 o 
  -5   9   3       68.46       70.56      7.60 o 
  -4   9   3        2.98        4.68      4.53 o 
  -3   9   3        2.78       20.64      5.11 o 
  -2   9   3       82.53       86.02      7.64 o 
  -1   9   3        7.14        6.26      5.79 o 
   0   9   3      412.19      459.48     10.24 o 
   1   9   3       75.98       86.91     10.96 o 
   2   9   3        0.19       -2.04      4.33 o 
   3   9   3      415.29      440.88      7.46 o 
   4   9   3        2.79        1.81      4.04 o 
   5   9   3        7.44       12.92      3.01 o 
   6   9   3        7.19       10.41      3.77 o 
   7   9   3       49.94       58.90     10.79 o 
   8   9   3      246.21      261.04     14.00 o 
   9   9   3      393.70      390.91     16.75 o 
  10   9   3      220.28      240.03     17.29 o 
  11   9   3       10.67       21.65     10.90 o 
  12   9   3        5.66       10.31     10.87 o 
 -13  10   3        0.13        4.56     13.07 o 
 -12  10   3        2.04       16.27     21.53 o 
 -11  10   3       38.99       34.25      7.35 o 
 -10  10   3       10.24        8.66      7.42 o 
  -9  10   3       13.48        2.89      6.74 o 
  -8  10   3      304.29      276.83     10.52 o 
  -7  10   3        6.63       12.20      7.04 o 
  -6  10   3       35.86       40.61      6.29 o 
  -5  10   3     1227.93     1281.63     19.42 o 
  -4  10   3      260.37      289.94     11.20 o 
  -3  10   3      371.95      426.11     11.65 o 
  -2  10   3      863.80      985.63     16.55 o 
  -1  10   3       56.79       61.55      6.67 o 
   0  10   3       40.16       39.59      6.14 o 
   1  10   3      792.40      799.32     13.48 o 
   2  10   3      421.02      430.50      8.67 o 
   3  10   3       83.94      101.92      6.87 o 
   4  10   3      281.74      306.18      6.62 o 
   5  10   3        4.05        8.97      4.22 o 
   6  10   3       87.73       70.12      4.01 o 
   7  10   3        3.47        5.34      8.03 o 
   8  10   3       91.80      113.29     25.59 o 
   9  10   3       76.54      105.04     12.56 o 
  10  10   3       36.21       46.99     14.94 o 
  11  10   3       13.20        1.31      9.22 o 
  12  10   3        0.01        8.58     12.07 o 
 -12  11   3       13.10       18.11     15.83 o 
 -11  11   3        0.20        7.29      7.62 o 
 -10  11   3       10.26       14.65      7.78 o 
  -9  11   3      575.35      547.17     16.62 o 
  -8  11   3     1603.86     1548.78     23.44 o 
  -7  11   3      146.00      152.42      8.65 o 
  -6  11   3      158.54      172.91     12.96 o 
  -5  11   3        4.38       -2.45      5.96 o 
  -4  11   3      254.80      290.48      9.67 o 
  -3  11   3      370.27      367.78      9.99 o 
  -2  11   3       33.61       36.95      8.46 o 
  -1  11   3      640.77      622.56     14.45 o 
   0  11   3     2885.75     3002.28     45.88 o 
   1  11   3      178.50      158.71     13.12 o 
   2  11   3       30.46       35.36      5.20 o 
   3  11   3      662.59      655.85     11.30 o 
   4  11   3      260.47      265.49      7.75 o 
   5  11   3      653.20      620.43     23.02 o 
   6  11   3      433.81      426.25     19.89 o 
   7  11   3      310.45      307.97      8.32 o 
   8  11   3       68.54       46.40     13.18 o 
   9  11   3        0.00       -6.79     10.64 o 
  10  11   3      224.86      281.63     16.57 o 
  11  11   3       81.41       72.79     23.38 o 
  12  11   3       12.90        3.16     10.39 o 
 -12  12   3        0.29       12.77     15.56 o 
 -11  12   3        6.09        4.98      9.01 o 
 -10  12   3       59.90       58.06      9.11 o 
  -9  12   3      285.32      278.17     20.36 o 
  -8  12   3        8.59       13.96      6.83 o 
  -7  12   3       54.52       65.90      8.38 o 
  -6  12   3      338.51      362.77     18.52 o 
  -5  12   3      571.30      572.52     15.69 o 
  -4  12   3       62.03       72.66      8.07 o 
  -3  12   3        8.95       24.96      6.14 o 
  -2  12   3       30.38       22.14      9.83 o 
  -1  12   3      699.84      718.65     15.22 o 
   0  12   3       75.98       83.41      8.72 o 
   1  12   3      142.67      143.06      8.18 o 
   2  12   3       19.22       30.53      5.71 o 
   3  12   3      406.33      383.92     13.63 o 
   4  12   3      219.71      224.75     14.39 o 
   5  12   3       17.25        8.12      4.26 o 
   6  12   3      535.79      508.07     10.14 o 
   7  12   3        3.76        4.43      4.22 o 
   8  12   3       27.33       20.64     12.67 o 
   9  12   3        8.82        7.77     12.40 o 
  10  12   3        2.97       20.21     14.47 o 
  11  12   3       28.46       47.39     16.73 o 
 -12  13   3        0.39       10.14     13.86 o 
 -11  13   3       17.10        6.09     11.19 o 
 -10  13   3      246.22      251.85     15.41 o 
  -9  13   3        1.04        6.71      6.80 o 
  -8  13   3        3.43        9.53      7.41 o 
  -7  13   3      199.32      176.80      9.54 o 
  -6  13   3      247.95      225.41     13.99 o 
  -5  13   3      281.25      290.92     12.76 o 
  -4  13   3      439.80      472.47     17.20 o 
  -3  13   3      464.09      440.94     13.34 o 
  -2  13   3      151.16      139.01     10.62 o 
  -1  13   3        4.35        3.90      7.19 o 
   0  13   3        5.66        6.53      8.16 o 
   1  13   3       10.78        5.78      6.32 o 
   2  13   3        1.56        7.48      5.70 o 
   3  13   3        8.02       12.65      5.54 o 
   4  13   3      350.38      343.75      9.80 o 
   5  13   3       69.26       65.71      6.65 o 
   6  13   3     1002.31     1010.85     23.07 o 
   7  13   3       97.49       81.15      4.72 o 
   8  13   3      156.36      165.00     16.95 o 
   9  13   3       40.00       47.59     13.92 o 
  10  13   3      104.36      171.57     20.50 o 
  11  13   3        0.91       -2.13     13.67 o 
 -11  14   3       30.46       49.35     19.87 o 
 -10  14   3       10.26        2.93     18.48 o 
  -9  14   3       18.76       25.28      7.61 o 
  -8  14   3        0.03        3.73      6.78 o 
  -7  14   3        7.32        8.81      7.51 o 
  -6  14   3       25.39       39.00      8.32 o 
  -5  14   3       20.80       20.50      8.22 o 
  -4  14   3     1050.45     1047.46     20.14 o 
  -3  14   3        0.27        0.73      6.19 o 
  -2  14   3        1.93       10.14     10.51 o 
  -1  14   3       98.81      113.09     11.15 o 
   0  14   3      637.51      625.24     15.56 o 
   1  14   3      310.80      281.85     21.50 o 
   2  14   3      150.43      131.20      8.80 o 
   3  14   3      300.04      298.41     11.24 o 
   4  14   3     1005.44      976.36     17.17 o 
   5  14   3        7.04        8.91      5.93 o 
   6  14   3       30.67       27.70      6.29 o 
   7  14   3        1.52        9.35      5.03 o 
   8  14   3        1.48        1.38      6.39 o 
   9  14   3        1.06       11.48     15.03 o 
  10  14   3        4.70       19.66     16.00 o 
  11  14   3        2.90      -16.89     16.89 o 
 -11  15   3        2.77       -7.71     14.21 o 
 -10  15   3        5.13       14.37      9.08 o 
  -9  15   3        6.85        5.72      9.40 o 
  -8  15   3        7.92        9.48     11.19 o 
  -7  15   3       12.87       14.33      9.22 o 
  -6  15   3        3.22        5.78      7.60 o 
  -5  15   3        5.77       -3.86      6.88 o 
  -4  15   3      726.64      712.40     22.14 o 
  -3  15   3        3.48       14.34      7.70 o 
  -2  15   3      359.33      362.16     15.44 o 
  -1  15   3      123.62      125.53     12.71 o 
   0  15   3       33.37       25.69      8.31 o 
   1  15   3        6.28       11.22      8.89 o 
   2  15   3        0.15       -1.88      6.59 o 
   3  15   3      443.08      436.00     15.39 o 
   4  15   3        8.33       -2.78      5.56 o 
   5  15   3        0.02       -7.73      7.73 o 
   6  15   3        0.01       -0.69      6.07 o 
   7  15   3       10.76       15.31      7.11 o 
   8  15   3        2.63        3.52     13.54 o 
   9  15   3       50.68       90.62     20.49 o 
  10  15   3        0.01       16.18     16.56 o 
 -10  16   3       10.61        3.83     13.75 o 
  -9  16   3        0.28       26.71     13.46 o 
  -8  16   3       12.79       18.14      9.25 o 
  -7  16   3        6.04        1.12      7.11 o 
  -6  16   3       60.52       39.04      9.35 o 
  -5  16   3       10.52       13.10      8.49 o 
  -4  16   3       41.47       38.51      8.82 o 
  -3  16   3      119.24      112.99      9.95 o 
  -2  16   3      370.58      372.00     16.85 o 
  -1  16   3      428.09      452.23     34.98 o 
   0  16   3       76.34       87.75     12.38 o 
   1  16   3      399.27      378.94     18.04 o 
   2  16   3      582.54      570.95     18.11 o 
   3  16   3      115.63      108.79      9.24 o 
   4  16   3       34.81       43.75      9.88 o 
   5  16   3        3.29       16.66      7.79 o 
   6  16   3       11.92        3.59      6.86 o 
   7  16   3        1.84       -0.34      4.87 o 
   8  16   3       21.61       25.70     19.81 o 
   9  16   3        1.92      -14.52     24.78 o 
  10  16   3       50.98       96.37     20.87 o 
 -10  17   3        0.13      -12.29     20.16 o 
  -9  17   3        7.80       13.20      8.46 o 
  -8  17   3        0.87        0.05      8.06 o 
  -7  17   3        0.71       -1.72      7.63 o 
  -6  17   3        9.51       12.99      8.22 o 
  -5  17   3       82.68       89.43     10.01 o 
  -4  17   3      266.39      239.06     12.33 o 
  -3  17   3       13.00       21.35      9.15 o 
  -2  17   3        5.60       11.35     10.00 o 
  -1  17   3      354.23      369.28     16.67 o 
   0  17   3       43.95       31.95      9.56 o 
   1  17   3       12.63       10.83      9.80 o 
   2  17   3      223.68      264.16     13.10 o 
   3  17   3        6.94        6.35      8.44 o 
   4  17   3       49.17       44.74     10.54 o 
   5  17   3      213.93      210.14     10.31 o 
   6  17   3        4.68        1.05      6.30 o 
   7  17   3       81.01       95.40     18.07 o 
   8  17   3       11.00       15.84     16.71 o 
   9  17   3       22.02        6.63     16.69 o 
  -9  18   3        3.98        3.52     10.73 o 
  -8  18   3       10.98       40.25     13.59 o 
  -7  18   3       32.03       39.17     10.55 o 
  -6  18   3        5.98       14.86      9.67 o 
  -5  18   3      104.89      121.34     17.39 o 
  -4  18   3      142.69      152.60     12.35 o 
  -3  18   3       96.19      118.36     19.43 o 
  -2  18   3        0.25        0.41      8.82 o 
  -1  18   3      531.82      529.18     18.57 o 
   0  18   3      252.63      290.62     14.81 o 
   1  18   3      230.50      233.35     14.41 o 
   2  18   3       16.75       29.67      8.60 o 
   3  18   3        6.25        4.88      7.39 o 
   4  18   3      108.21       83.22     10.85 o 
   5  18   3        0.21        0.73      6.89 o 
   6  18   3       10.07        8.73      8.62 o 
   7  18   3       11.10       12.84     14.33 o 
   8  18   3       59.52       63.24     17.76 o 
  -9  19   3        0.03       13.20     15.64 o 
  -8  19   3        3.27       -5.59      8.92 o 
  -7  19   3        1.60       10.99     10.04 o 
  -6  19   3       37.49       14.57      9.13 o 
  -5  19   3      175.29      175.03     31.24 o 
  -4  19   3       92.86       79.49     12.66 o 
  -3  19   3        1.09        8.53      9.53 o 
  -2  19   3       11.13        3.95     10.38 o 
  -1  19   3       56.92       44.78     11.82 o 
   0  19   3        8.23       16.25     12.27 o 
   1  19   3      156.62      147.49     14.60 o 
   2  19   3       85.17       79.25     11.32 o 
   3  19   3        0.00       14.46      9.11 o 
   4  19   3        0.96       -6.45      7.97 o 
   5  19   3        0.95       -2.84      7.70 o 
   6  19   3       11.20       10.87      8.95 o 
   7  19   3        9.60       14.58     15.46 o 
   8  19   3        1.87       13.78     16.12 o 
  -8  20   3        0.16       13.92     11.99 o 
  -7  20   3        0.59       23.53     11.60 o 
  -6  20   3       32.72       32.15     12.22 o 
  -5  20   3        0.91       -5.92      9.69 o 
  -4  20   3        0.95       -5.04      9.68 o 
  -3  20   3        0.05        3.41      9.33 o 
  -2  20   3       19.46       12.20     10.58 o 
  -1  20   3        2.33       -9.27     11.37 o 
   0  20   3      149.11      123.70     15.12 o 
   1  20   3       46.57       54.80     11.70 o 
   2  20   3        4.12       -5.39     10.72 o 
   3  20   3        6.49        1.26      8.41 o 
   4  20   3       89.28       89.74     16.61 o 
   5  20   3        0.36       -0.17     10.01 o 
   6  20   3        3.09       11.53      8.70 o 
   7  20   3        6.53       16.07     20.81 o 
  -7  21   3        0.68        2.41     10.61 o 
  -6  21   3        7.93       -0.47     12.38 o 
  -5  21   3       11.83       38.69     14.75 o 
  -4  21   3        1.38        7.46     13.79 o 
  -3  21   3       11.23       28.84     11.43 o 
  -2  21   3       32.84       25.84     13.08 o 
  -1  21   3      112.96       95.34     14.87 o 
   0  21   3        6.56       -8.06     10.91 o 
   1  21   3      174.31      179.90     18.95 o 
   2  21   3       35.26       35.90     11.72 o 
   3  21   3      142.15      107.46     15.42 o 
   4  21   3        0.09       -9.91      9.91 o 
   5  21   3        0.73        6.90     11.72 o 
   6  21   3        3.18       -6.14     10.88 o 
  -6  22   3        5.79       35.39     15.68 o 
  -5  22   3       11.81       23.33     12.14 o 
  -4  22   3        2.50       11.34     11.48 o 
  -3  22   3        6.18       25.70     12.68 o 
  -2  22   3        0.39      -11.04     12.58 o 
  -1  22   3       13.12       27.48     12.57 o 
   0  22   3        0.87       35.29     15.54 o 
   1  22   3       13.80       28.59     14.34 o 
   2  22   3        2.15       12.48     10.54 o 
   3  22   3        2.65        7.33     11.00 o 
   4  22   3        5.93       -0.86      9.44 o 
   5  22   3       13.40       11.00      9.62 o 
  -4  23   3        8.36       15.71     13.18 o 
  -3  23   3       55.93       43.18     12.97 o 
  -2  23   3        4.72        1.70     12.10 o 
  -1  23   3       70.76       77.33     18.08 o 
   0  23   3       25.73       35.71     18.83 o 
   1  23   3        1.10        2.24     10.27 o 
   2  23   3       20.73       20.61     14.28 o 
   3  23   3       16.73       36.82     18.24 o 
   0  24   3        1.22      -19.32     19.32 o 
 -14   0   4        1.48       -3.52     11.78 o 
 -13   0   4       15.95       11.26      9.71 o 
 -12   0   4       17.00       20.41      9.72 o 
 -11   0   4       43.88       40.36     10.42 o 
 -10   0   4      195.99      183.63     28.55 o 
  -9   0   4      201.62      192.74     14.06 o 
  -8   0   4      366.06      381.22     22.52 o 
  -7   0   4       39.24       52.27      9.55 o 
  -6   0   4      877.80      970.81     22.44 o 
  -5   0   4      976.17     1131.45     22.92 o 
  -3   0   4      656.65      206.82     16.28 o 
  -2   0   4    13895.82    12873.39    358.29 o 
  -1   0   4    31638.81    29776.30    911.58 o 
   0   0   4     8392.17     7308.59     81.50 o 
   1   0   4    35850.09    35357.55    656.49 o 
   2   0   4    25443.28    25164.78    416.00 o 
   3   0   4      791.82      817.93     12.18 o 
   4   0   4      345.54      296.34      8.31 o 
   5   0   4        2.67        1.60      4.28 o 
   6   0   4      328.03      310.75      6.77 o 
   7   0   4      312.06      321.91     10.28 o 
   8   0   4       15.83       16.59      4.83 o 
   9   0   4       16.06       11.34      5.75 o 
  10   0   4       56.64       55.56      6.94 o 
  11   0   4      114.33      123.16      6.67 o 
 -14   1   4       46.14       41.96      9.33 o 
 -13   1   4       27.81       22.52      9.59 o 
 -12   1   4       22.14       20.20      7.54 o 
 -11   1   4       90.26       84.25      8.98 o 
 -10   1   4       64.32       69.14      7.45 o 
  -9   1   4      123.81      139.93      7.41 o 
  -8   1   4       73.34       71.07      7.84 o 
  -7   1   4        0.12        7.92      4.98 o 
  -6   1   4      305.11      333.24      8.95 o 
  -5   1   4     1865.86     1910.76     28.21 o 
  -4   1   4        5.54        7.59      6.86 o 
  -3   1   4     1219.03     1125.18     20.88 o 
  -2   1   4     8012.16     7591.83    104.96 o 
  -1   1   4     5140.37     4600.81     73.88 o 
   0   1   4    43587.68    43439.93    717.31 o 
   1   1   4    19484.44    18334.05    204.84 o 
   2   1   4     1516.98     1401.36     11.02 o 
   3   1   4      261.21      206.76      6.54 o 
   4   1   4       51.10       47.87      2.10 o 
   5   1   4      447.58      470.65      7.62 o 
   6   1   4      554.48      601.48      6.56 o 
   7   1   4      235.35      246.29      6.73 o 
   8   1   4        2.87        0.52      3.68 o 
   9   1   4        0.27       -1.00      3.15 o 
  10   1   4        0.06        1.17      2.96 o 
  11   1   4       12.67        7.58      3.73 o 
 -14   2   4        1.57       -5.80      7.41 o 
 -13   2   4        1.24       -6.82      6.82 o 
 -12   2   4       44.44       45.34      8.73 o 
 -11   2   4      206.53      211.98     11.48 o 
 -10   2   4       89.75       53.41      8.47 o 
  -9   2   4       69.21       86.43      7.09 o 
  -8   2   4      299.05      285.44     13.41 o 
  -7   2   4      134.75      153.95     13.94 o 
  -6   2   4      289.88      310.59      9.32 o 
  -5   2   4      393.12      347.98      9.09 o 
  -4   2   4       31.71       15.60      6.85 o 
  -3   2   4       73.35      102.97      6.11 o 
  -2   2   4     4952.41     4400.14     39.67 o 
  -1   2   4      194.86      193.17      9.50 o 
   0   2   4     6639.84     6262.38     85.35 o 
   1   2   4    16844.83    16210.20    208.50 o 
   2   2   4      780.28      730.98      8.40 o 
   3   2   4     1824.73     1646.30     41.36 o 
   4   2   4      547.60      537.55     10.35 o 
   5   2   4       43.33       28.33     10.69 o 
   6   2   4      336.11      330.26     10.76 o 
   7   2   4       37.72       45.25      4.48 o 
   8   2   4       90.53       93.58      4.59 o 
   9   2   4      750.34      742.43     18.67 o 
  10   2   4        2.36       -0.62      1.80 o 
  11   2   4        0.04       -9.11      9.33 o 
  12   2   4        0.92        4.24     13.89 o 
  13   2   4       59.70       35.37     30.38 o 
 -14   3   4       17.09       18.14      7.99 o 
 -13   3   4       13.12        8.38      7.62 o 
 -12   3   4       44.20       26.19      9.18 o 
 -11   3   4       49.45       51.98      8.97 o 
 -10   3   4      225.82      235.57     11.82 o 
  -9   3   4      205.64      231.63      9.03 o 
  -8   3   4       30.91       31.01      5.90 o 
  -7   3   4       20.74        7.81      5.76 o 
  -6   3   4      483.71      560.24     13.17 o 
  -5   3   4     5507.95     5689.38     70.65 o 
  -4   3   4     2183.54     2088.36     19.75 o 
  -3   3   4     1724.41     1647.89     14.78 o 
  -2   3   4      881.73      783.76      9.45 o 
  -1   3   4     8440.54     7969.39    100.58 o 
   0   3   4    22311.60    21782.71    415.37 o 
   1   3   4     8738.19     7964.42     84.63 o 
   2   3   4    13586.65    13365.18    163.89 o 
   3   3   4     1232.48     1168.42     14.75 o 
   4   3   4      571.31      553.54     12.06 o 
   5   3   4       73.01       88.18      8.12 o 
   6   3   4       92.79      100.78      5.69 o 
   7   3   4      131.41      153.88      6.81 o 
   8   3   4      249.00      284.94     10.43 o 
   9   3   4        1.90        3.90      6.26 o 
  10   3   4       37.97       33.66      7.36 o 
  11   3   4       18.57       16.02     14.70 o 
  12   3   4       10.70       17.01     10.93 o 
  13   3   4        0.10       17.77     20.10 o 
 -14   4   4        1.50       12.91      9.35 o 
 -13   4   4       51.10       28.13      9.54 o 
 -12   4   4       78.71       70.25     10.69 o 
 -11   4   4      116.87      124.65     11.60 o 
 -10   4   4      135.92      144.21     10.14 o 
  -9   4   4      213.03      210.03      9.24 o 
  -8   4   4      207.54      229.73      9.81 o 
  -7   4   4        0.04        1.85      5.26 o 
  -6   4   4      104.30       95.73      5.70 o 
  -5   4   4     1182.93     1263.91     13.31 o 
  -4   4   4      208.29      245.20      6.75 o 
  -3   4   4       34.06       40.55      3.34 o 
  -2   4   4       19.92       31.42      3.66 o 
  -1   4   4     1051.13      895.33     16.38 o 
   0   4   4      197.26      175.38      6.25 o 
   1   4   4      917.72      832.77     10.64 o 
   2   4   4      438.98      417.28     11.37 o 
   3   4   4      597.54      564.56     21.14 o 
   4   4   4       19.89       16.49      4.79 o 
   5   4   4       44.83       39.27      5.71 o 
   6   4   4        5.42       10.03      8.48 o 
   7   4   4       16.37       22.31      7.01 o 
   8   4   4      105.72       87.98      7.97 o 
   9   4   4      274.04      286.69     26.50 o 
  10   4   4      269.28      278.00     13.53 o 
  11   4   4        2.39        0.13     10.41 o 
  12   4   4       83.13       74.84     14.88 o 
  13   4   4        6.11       19.29     25.10 o 
 -14   5   4        7.54       33.55     18.86 o 
 -13   5   4        8.88        6.89      6.76 o 
 -12   5   4        1.77        5.22      7.05 o 
 -11   5   4       15.48       19.38      6.56 o 
 -10   5   4      669.06      637.16     16.01 o 
  -9   5   4      350.06      365.04     20.11 o 
  -8   5   4      310.86      325.99     11.68 o 
  -7   5   4        1.77       -1.64      4.65 o 
  -6   5   4      291.48      280.96      8.82 o 
  -5   5   4     1185.04     1136.43     14.43 o 
  -4   5   4       70.07       60.21      4.05 o 
  -3   5   4      332.05      300.28      7.59 o 
  -2   5   4     1993.15     2002.03     21.16 o 
  -1   5   4     5341.14     5092.93     59.64 o 
   0   5   4     1185.54     1136.64     14.66 o 
   1   5   4     2345.93     2175.32     25.95 o 
   2   5   4      164.46      182.17      6.11 o 
   3   5   4      677.29      656.31     12.88 o 
   4   5   4      107.22       90.70      7.69 o 
   5   5   4     1498.11     1544.86     22.43 o 
   6   5   4       69.52       68.82      6.74 o 
   7   5   4       11.03        3.92      6.34 o 
   8   5   4       32.50       29.38      9.25 o 
   9   5   4        1.54        1.71      5.98 o 
  10   5   4       31.35       20.94      9.70 o 
  11   5   4       27.69       34.52     10.96 o 
  12   5   4        0.63       10.30     13.03 o 
  13   5   4        0.21       10.01     14.59 o 
 -14   6   4       11.08       27.73     24.62 o 
 -13   6   4       52.86       73.43     13.79 o 
 -12   6   4        0.04        0.51      6.67 o 
 -11   6   4       40.52       31.44      8.25 o 
 -10   6   4       82.94      123.43     13.86 o 
  -9   6   4       20.79       19.17      6.03 o 
  -8   6   4      225.63      218.14     14.74 o 
  -7   6   4       38.62       39.49      5.78 o 
  -6   6   4      207.44      202.56      7.06 o 
  -5   6   4      359.79      387.11      7.79 o 
  -4   6   4     4284.33     4353.63     46.02 o 
  -3   6   4     2341.50     2201.97     24.05 o 
  -2   6   4      196.24      176.48      8.28 o 
  -1   6   4      886.50      914.19     15.07 o 
   0   6   4     3661.78     3520.57     40.93 o 
   1   6   4      881.30      940.81     11.77 o 
   2   6   4        6.79       16.39      3.32 o 
   3   6   4     1121.83     1128.21     10.82 o 
   4   6   4      603.94      666.59     13.61 o 
   5   6   4        6.98       15.86      6.55 o 
   6   6   4       31.34       30.46      6.58 o 
   7   6   4        1.36        2.65      6.10 o 
   8   6   4       65.27       58.62      9.36 o 
   9   6   4      230.60      203.77     10.86 o 
  10   6   4      335.07      323.58     13.73 o 
  11   6   4       10.61       13.72     10.07 o 
  12   6   4        4.10        7.27      9.23 o 
  13   6   4        0.72       -1.16     11.20 o 
 -13   7   4        0.11        1.57      7.18 o 
 -12   7   4        3.27        5.58      8.98 o 
 -11   7   4       75.11       62.61      8.58 o 
 -10   7   4      182.39      163.15     16.04 o 
  -9   7   4      173.37      172.19     12.08 o 
  -8   7   4       44.38       56.81      7.72 o 
  -7   7   4      558.77      575.59     24.49 o 
  -6   7   4       13.16       15.74      4.27 o 
  -5   7   4     1279.04     1325.31     17.60 o 
  -4   7   4        3.63        0.13      4.93 o 
  -3   7   4      201.52      249.85     12.25 o 
  -2   7   4     3046.50     3066.21     36.72 o 
  -1   7   4     2312.63     2221.32     44.01 o 
   0   7   4      321.85      346.02      8.70 o 
   1   7   4      155.69      176.89      6.30 o 
   2   7   4        0.20       -1.44      3.42 o 
   3   7   4     1766.10     1820.46     18.52 o 
   4   7   4      297.90      281.52      8.55 o 
   5   7   4      233.17      248.91     10.83 o 
   6   7   4        0.01       -1.50      6.75 o 
   7   7   4        1.16        2.33      6.52 o 
   8   7   4      162.20      144.55     10.79 o 
   9   7   4      305.53      315.85     20.71 o 
  10   7   4       71.22       66.70     12.19 o 
  11   7   4       28.33       26.52     13.27 o 
  12   7   4       30.24       26.46     10.52 o 
 -13   8   4        5.91       32.06     18.35 o 
 -12   8   4        0.00       -0.72      7.52 o 
 -11   8   4       23.95       13.86      7.41 o 
 -10   8   4       26.97       25.80      6.98 o 
  -9   8   4      136.96      151.58     13.25 o 
  -8   8   4      521.50      517.59     12.73 o 
  -7   8   4        0.00        8.08      5.62 o 
  -6   8   4       32.56       48.23      5.70 o 
  -5   8   4     1259.64     1298.62     20.44 o 
  -4   8   4      655.23      767.20     13.89 o 
  -3   8   4      147.33      134.69      9.17 o 
  -2   8   4     1668.47     1767.38     24.63 o 
  -1   8   4       47.41       33.44      6.34 o 
   0   8   4     2827.36     2820.13     33.10 o 
   1   8   4       49.52       45.29      6.17 o 
   2   8   4      897.34      895.63     13.17 o 
   3   8   4      444.01      450.13      7.62 o 
   4   8   4      232.65      235.22      8.18 o 
   5   8   4      414.45      440.69     10.34 o 
   6   8   4        0.00        6.71      7.49 o 
   7   8   4      215.64      229.49     11.35 o 
   8   8   4      111.26      110.94     10.92 o 
   9   8   4       30.12       38.28      8.65 o 
  10   8   4      142.77      182.04     12.07 o 
  11   8   4        5.61       18.04     11.30 o 
  12   8   4        0.30        8.30     11.26 o 
 -13   9   4        2.23       18.08     13.56 o 
 -12   9   4        0.15        2.40      7.60 o 
 -11   9   4       43.13       37.18      8.56 o 
 -10   9   4       20.15       24.48      7.21 o 
  -9   9   4       21.89       16.72      6.80 o 
  -8   9   4      173.48      175.80     13.28 o 
  -7   9   4     1070.00     1092.77     23.91 o 
  -6   9   4       14.89       19.18      6.01 o 
  -5   9   4      190.12      230.10     11.43 o 
  -4   9   4      368.19      415.54      9.20 o 
  -3   9   4      579.66      593.75     11.73 o 
  -2   9   4      354.31      437.74     10.87 o 
  -1   9   4     3678.25     3724.45     45.44 o 
   0   9   4      437.98      486.43     14.25 o 
   1   9   4     4322.57     4290.90     52.92 o 
   2   9   4      948.62      971.89     12.45 o 
   3   9   4        0.25        2.95      3.21 o 
   4   9   4     1229.81     1266.18     14.39 o 
   5   9   4      230.87      207.15      5.87 o 
   6   9   4        0.54       -1.53      8.41 o 
   7   9   4       10.97        0.72      8.00 o 
   8   9   4      358.97      358.60     14.52 o 
   9   9   4       13.68       25.45     10.02 o 
  10   9   4       11.86        9.66      9.41 o 
  11   9   4        0.03       17.26     11.52 o 
  12   9   4       12.20       11.82     11.07 o 
 -13  10   4        2.54        9.28     25.93 o 
 -12  10   4       19.75        5.29      9.36 o 
 -11  10   4        7.93       10.14     12.08 o 
 -10  10   4       13.27        5.00      7.13 o 
  -9  10   4       19.60       10.19      6.70 o 
  -8  10   4     2634.24     2642.22     37.62 o 
  -7  10   4      405.46      430.88     15.20 o 
  -6  10   4      171.77      197.33      8.35 o 
  -5  10   4      266.49      291.32     10.91 o 
  -4  10   4      125.88      151.23      8.65 o 
  -3  10   4     1822.65     1815.53     22.11 o 
  -2  10   4     4849.92     5073.87     73.86 o 
  -1  10   4       88.43      108.16     10.96 o 
   0  10   4       62.48       61.23      6.91 o 
   1  10   4        0.28       -1.42      4.95 o 
   2  10   4      425.46      448.74      8.74 o 
   3  10   4       64.69       74.01      7.03 o 
   4  10   4      350.07      354.87     12.02 o 
   5  10   4        3.45        4.55      2.67 o 
   6  10   4       76.14       79.14      8.53 o 
   7  10   4      456.67      474.05     17.69 o 
   8  10   4      136.13      145.93     13.42 o 
   9  10   4        2.72      -11.08     11.08 o 
  10  10   4       14.00       21.09     14.39 o 
  11  10   4       43.47       58.09     15.02 o 
  12  10   4        0.05       37.91     14.33 o 
 -12  11   4       17.27       14.15      8.22 o 
 -11  11   4       33.92       37.45      7.98 o 
 -10  11   4        2.24        2.06      7.57 o 
  -9  11   4       31.88       37.02      8.70 o 
  -8  11   4       55.67       46.45     11.23 o 
  -7  11   4      109.43      133.55      9.34 o 
  -6  11   4       26.57       21.92      7.37 o 
  -5  11   4      872.82      809.23     14.70 o 
  -4  11   4       14.50       16.39      6.32 o 
  -3  11   4       42.12       40.53      6.47 o 
  -2  11   4      409.08      410.04     15.72 o 
  -1  11   4        0.65       -2.13      5.75 o 
   0  11   4       31.66       21.54      6.89 o 
   1  11   4       32.29       41.65      6.56 o 
   2  11   4      343.33      313.30      8.97 o 
   3  11   4        0.75       -2.12      4.77 o 
   4  11   4      118.20      125.09      5.32 o 
   5  11   4      193.98      176.10      8.43 o 
   6  11   4      320.57      318.31      7.63 o 
   7  11   4       12.14       16.18     11.86 o 
   8  11   4       30.06       33.20     13.08 o 
   9  11   4       13.74       27.10     11.92 o 
  10  11   4       67.16       88.13     19.43 o 
  11  11   4        1.98        3.82     14.25 o 
 -12  12   4        0.95       40.28     62.93 o 
 -11  12   4       12.74       39.11     17.48 o 
 -10  12   4        3.56        7.43      8.48 o 
  -9  12   4      568.52      550.41     20.11 o 
  -8  12   4      638.67      667.46     20.41 o 
  -7  12   4      131.81      186.61     16.55 o 
  -6  12   4      332.88      331.04     11.95 o 
  -5  12   4       44.34       38.97      7.68 o 
  -4  12   4        0.18       -0.32      5.40 o 
  -3  12   4        0.47       -2.83      5.74 o 
  -2  12   4       98.84       87.24      8.45 o 
  -1  12   4       17.27       20.48      7.36 o 
   0  12   4       27.64       19.32      6.70 o 
   1  12   4       14.12        8.72      6.71 o 
   2  12   4      203.67      210.20     10.21 o 
   3  12   4      448.24      436.62     13.01 o 
   4  12   4       72.91       93.27      8.70 o 
   5  12   4       22.30       21.36      4.87 o 
   6  12   4        0.75        0.45      4.61 o 
   7  12   4       48.22       36.71     19.58 o 
   8  12   4       78.83       91.30     23.05 o 
   9  12   4       15.63       27.47     16.06 o 
  10  12   4        8.32      -12.13     16.48 o 
  11  12   4        0.43       16.43     12.17 o 
 -12  13   4        0.09       34.50     59.69 o 
 -11  13   4       31.27       40.14     13.60 o 
 -10  13   4       90.30       77.04     11.87 o 
  -9  13   4        4.05        0.30      7.89 o 
  -8  13   4      371.30      354.54     14.72 o 
  -7  13   4      142.33      133.89     11.65 o 
  -6  13   4       16.66       17.14      8.48 o 
  -5  13   4      816.96      835.29     20.40 o 
  -4  13   4       58.43       54.40      8.76 o 
  -3  13   4      269.73      297.87     10.82 o 
  -2  13   4       99.70       98.28     10.06 o 
  -1  13   4      258.12      263.52     11.29 o 
   0  13   4        0.89        2.42      6.47 o 
   1  13   4      778.77      727.95     20.58 o 
   2  13   4      371.66      355.73     10.19 o 
   3  13   4      162.15      168.48     11.75 o 
   4  13   4      370.30      381.47     12.45 o 
   5  13   4        3.72       -3.22      6.31 o 
   6  13   4        0.01        1.40      4.06 o 
   7  13   4      165.68      168.89      8.11 o 
   8  13   4       14.02       16.29     13.63 o 
   9  13   4        1.18       -9.50     12.26 o 
  10  13   4        0.23        1.65     12.18 o 
  11  13   4       23.35       28.70     14.93 o 
 -11  14   4       37.75       36.81     16.80 o 
 -10  14   4       19.26       15.23      8.93 o 
  -9  14   4        3.84        9.67      7.49 o 
  -8  14   4       71.86       42.87      8.28 o 
  -7  14   4        3.10        2.45      7.53 o 
  -6  14   4      473.89      436.35     14.61 o 
  -5  14   4        0.02       -2.77      7.40 o 
  -4  14   4      158.04      160.83     14.61 o 
  -3  14   4      240.92      240.05     11.10 o 
  -2  14   4        7.11        3.61      7.53 o 
  -1  14   4      644.05      645.76     17.78 o 
   0  14   4      126.24      128.76     10.52 o 
   1  14   4        2.07       -4.41      7.78 o 
   2  14   4      524.24      524.52     12.75 o 
   3  14   4      496.65      524.47     19.74 o 
   4  14   4       10.42       10.68      6.36 o 
   5  14   4        5.89        3.72      4.78 o 
   6  14   4      297.30      281.16     15.12 o 
   7  14   4       16.75       15.42      4.56 o 
   8  14   4       47.52       54.43     14.47 o 
   9  14   4        1.46       41.83     52.30 o 
  10  14   4       20.89      -10.76     13.73 o 
 -11  15   4       14.68       37.18     17.08 o 
 -10  15   4        0.23       -8.57      9.60 o 
  -9  15   4       28.13       20.73      8.21 o 
  -8  15   4       80.02       76.07      9.17 o 
  -7  15   4      181.29      188.41     14.25 o 
  -6  15   4      203.03      185.12     10.88 o 
  -5  15   4        2.60        1.96      7.81 o 
  -4  15   4      454.51      414.42     15.27 o 
  -3  15   4       60.54       69.97      9.15 o 
  -2  15   4      171.44      174.71     12.94 o 
  -1  15   4        2.07        7.81      8.02 o 
   0  15   4       17.41        9.09      9.44 o 
   1  15   4     1429.89     1366.62     30.07 o 
   2  15   4       98.99      127.09     12.22 o 
   3  15   4        4.12        1.11      6.62 o 
   4  15   4      137.36      149.89     10.33 o 
   5  15   4        5.20        8.30      5.53 o 
   6  15   4       10.19        0.01      6.74 o 
   7  15   4       21.69       13.39      3.85 o 
   8  15   4       32.34       31.94     16.30 o 
   9  15   4       47.72       77.09     16.38 o 
  10  15   4       21.32       75.34     26.51 o 
 -10  16   4        6.76       13.71      9.65 o 
  -9  16   4        1.10       21.06      9.67 o 
  -8  16   4        8.87        6.99     11.18 o 
  -7  16   4        0.00        5.71      9.62 o 
  -6  16   4       13.92       34.57      9.67 o 
  -5  16   4      154.61      187.83     21.17 o 
  -4  16   4       92.28      122.39     10.01 o 
  -3  16   4      455.28      433.35     15.98 o 
  -2  16   4        1.92       -3.78      8.34 o 
  -1  16   4      142.18      171.71     12.99 o 
   0  16   4      142.76      179.06     11.89 o 
   1  16   4       48.26       51.15     11.35 o 
   2  16   4       24.80       19.52      8.78 o 
   3  16   4      305.27      297.92     11.60 o 
   4  16   4      206.03      213.53     10.54 o 
   5  16   4       65.51       74.98      8.91 o 
   6  16   4       14.40       25.29      8.37 o 
   7  16   4        1.21       -3.69      6.48 o 
   8  16   4       45.10       58.96     18.27 o 
   9  16   4       14.55       26.19     17.34 o 
 -10  17   4        0.31        4.02      8.43 o 
  -9  17   4        0.18        7.47     11.56 o 
  -8  17   4        3.84       10.15      9.28 o 
  -7  17   4        3.93       -0.90      7.74 o 
  -6  17   4       52.07       55.55     10.41 o 
  -5  17   4        0.99       13.75      9.06 o 
  -4  17   4      300.47      262.62     13.64 o 
  -3  17   4      290.74      288.96     13.14 o 
  -2  17   4        0.00        4.81      9.66 o 
  -1  17   4       68.64       73.96     11.62 o 
   0  17   4       46.35       41.99     10.84 o 
   1  17   4      157.52      148.01     11.75 o 
   2  17   4      184.27      177.54     12.93 o 
   3  17   4        8.02       10.04      9.48 o 
   4  17   4        4.05        1.54      6.98 o 
   5  17   4       15.53       19.50      7.66 o 
   6  17   4        0.17        3.50      6.13 o 
   7  17   4        2.94        5.60     15.33 o 
   8  17   4        6.92      -11.83     22.81 o 
   9  17   4       18.19       51.09     19.81 o 
  -9  18   4        8.12       -5.24      9.75 o 
  -8  18   4       34.45       41.41     10.38 o 
  -7  18   4       29.03       41.39     11.24 o 
  -6  18   4       68.38       47.65     11.47 o 
  -5  18   4       68.81       56.01     11.57 o 
  -4  18   4      117.13      115.46     26.78 o 
  -3  18   4       25.80        9.39      9.13 o 
  -2  18   4        4.73        1.94      9.13 o 
  -1  18   4       69.17       54.75     12.75 o 
   0  18   4      142.27      153.78     12.88 o 
   1  18   4      862.04      814.78     21.52 o 
   2  18   4       58.96       51.34      9.17 o 
   3  18   4       19.76       27.29      8.38 o 
   4  18   4        6.62        6.64      7.47 o 
   5  18   4        8.47       10.90      7.77 o 
   6  18   4       13.92        9.64     10.95 o 
   7  18   4        4.36       -2.06     19.11 o 
   8  18   4        0.00        3.74     19.24 o 
  -9  19   4        0.27       10.61     28.21 o 
  -8  19   4        0.00        1.20      8.87 o 
  -7  19   4        3.31       -7.73     10.10 o 
  -6  19   4       65.72       68.58     11.00 o 
  -5  19   4       12.98       17.46     12.42 o 
  -4  19   4        9.68        4.88      8.58 o 
  -3  19   4       45.94       40.10      9.87 o 
  -2  19   4       15.15        3.13     10.63 o 
  -1  19   4       27.01       22.49     11.57 o 
   0  19   4      412.18      415.32     17.90 o 
   1  19   4      156.34      172.18     15.39 o 
   2  19   4       48.50       41.63      9.45 o 
   3  19   4       50.43       99.04     28.52 o 
   4  19   4        1.07        3.06      8.53 o 
   5  19   4        1.34        4.88      8.65 o 
   6  19   4      295.94      336.31     25.77 o 
   7  19   4        0.16       13.49     15.56 o 
  -8  20   4        1.45       10.33      9.98 o 
  -7  20   4       21.43       35.81     11.93 o 
  -6  20   4       99.77       95.64     13.34 o 
  -5  20   4        2.78       -0.91     10.84 o 
  -4  20   4       99.08       73.69     12.35 o 
  -3  20   4        1.91       -6.13      9.08 o 
  -2  20   4        8.81       18.18     15.54 o 
  -1  20   4        2.11        2.63      9.90 o 
   0  20   4       44.67       28.71     14.10 o 
   1  20   4       63.42       54.81     11.77 o 
   2  20   4        5.58       16.03      9.63 o 
   3  20   4       46.72       44.18     11.71 o 
   4  20   4        0.34       -7.06      9.73 o 
   5  20   4        1.27        5.93      9.61 o 
   6  20   4       28.36        5.79     17.47 o 
   7  20   4        1.44       23.34     17.18 o 
  -7  21   4        1.62       -4.94     10.85 o 
  -6  21   4        1.32        1.51      9.62 o 
  -5  21   4        7.22       17.77     12.69 o 
  -4  21   4        0.04        9.47     11.74 o 
  -3  21   4       39.56       61.93     13.76 o 
  -2  21   4       34.36       28.96     12.34 o 
  -1  21   4       24.59       46.18     19.64 o 
   0  21   4       17.04       22.39     11.52 o 
   1  21   4       93.59      107.28     21.54 o 
   2  21   4       66.19       52.63     12.89 o 
   3  21   4       64.55       56.96     13.06 o 
   4  21   4       34.56       20.73     11.75 o 
   5  21   4       98.74      100.67     12.25 o 
   6  21   4        0.87        4.38     20.25 o 
  -5  22   4        0.20       10.18     10.58 o 
  -4  22   4        4.15       -7.21     12.08 o 
  -3  22   4        3.69       -4.26     11.25 o 
  -2  22   4        0.01      -14.36     14.36 o 
  -1  22   4       78.60      108.80     14.94 o 
   0  22   4        0.92        2.30     13.35 o 
   1  22   4       19.60       19.00     19.74 o 
   2  22   4        3.43        1.95     11.32 o 
   3  22   4       21.94       38.50     13.45 o 
   4  22   4       21.79       28.33     11.12 o 
  -4  23   4        0.33       39.15     15.84 o 
  -3  23   4       10.82       19.52     17.10 o 
  -2  23   4        0.87       -0.09     10.96 o 
  -1  23   4       52.56       49.67     14.20 o 
   0  23   4       13.58       22.61     13.93 o 
   1  23   4        6.97        9.48     13.51 o 
   2  23   4        3.99       35.91     16.98 o 
   3  23   4        7.44       31.04     11.95 o 
 -14   1   5       21.42       25.91      9.00 o 
 -13   1   5       21.92       31.89     10.14 o 
 -12   1   5       52.34       52.41      7.76 o 
 -11   1   5        3.94        4.69      5.70 o 
 -10   1   5      744.71      814.61     15.49 o 
  -9   1   5       41.99       40.18      6.71 o 
  -8   1   5       98.22      104.95      8.53 o 
  -7   1   5      344.10      366.96     11.67 o 
  -6   1   5       77.06       87.41      5.97 o 
  -5   1   5       58.78       47.25      5.76 o 
  -4   1   5      914.49      803.66     19.86 o 
  -3   1   5     1094.73     1023.53     35.70 o 
  -2   1   5     2060.06     1910.19     34.91 o 
  -1   1   5     2608.91     2314.21     41.46 o 
   0   1   5       84.81      112.84      4.72 o 
   1   1   5     8287.50     7787.09     69.71 o 
   2   1   5      623.52      607.29      7.37 o 
   3   1   5      932.83      848.16      7.84 o 
   4   1   5        0.95        1.09      1.90 o 
   5   1   5      601.17      553.72      8.71 o 
   6   1   5      171.19      175.78      8.40 o 
   7   1   5       18.80       28.48      3.37 o 
   8   1   5      143.40      130.49      4.96 o 
   9   1   5      251.96      244.90     10.62 o 
  10   1   5       96.01       83.19      5.16 o 
  11   1   5       11.71        1.95      6.94 o 
 -14   2   5       10.61       18.28      8.64 o 
 -13   2   5        6.57        8.39      7.19 o 
 -12   2   5       45.96       71.37     14.18 o 
 -11   2   5       57.07       34.18     10.01 o 
 -10   2   5      340.15      383.74     12.30 o 
  -9   2   5      132.87      153.95      8.56 o 
  -8   2   5       38.82       39.02      7.38 o 
  -7   2   5      380.12      313.31      9.98 o 
  -6   2   5        0.63       11.74      5.32 o 
  -5   2   5     1919.41     1888.29     25.42 o 
  -4   2   5       32.53       38.74      8.01 o 
  -3   2   5       31.67       35.02      6.01 o 
  -2   2   5     1775.57     1615.17     24.88 o 
  -1   2   5    11654.63    10093.54    350.05 o 
   0   2   5      317.43      329.32      5.67 o 
   1   2   5      572.12      520.44     10.79 o 
   2   2   5     5994.76     6123.83     57.67 o 
   3   2   5     2052.51     2037.71     17.89 o 
   4   2   5        4.70        7.87      3.19 o 
   5   2   5       74.15       85.50      6.14 o 
   6   2   5      341.10      312.16      8.76 o 
   7   2   5       10.03       20.94      5.85 o 
   8   2   5      119.53      137.89     23.76 o 
   9   2   5       27.93       22.55      5.52 o 
  10   2   5        5.00       -5.65      5.65 o 
  11   2   5       25.49       39.10     18.12 o 
 -14   3   5        0.41       17.23      7.50 o 
 -13   3   5        3.80       10.41      7.98 o 
 -12   3   5       11.12       12.77      7.77 o 
 -11   3   5      174.67      182.52     12.72 o 
 -10   3   5       90.54       98.80      9.16 o 
  -9   3   5      445.11      443.96     13.16 o 
  -8   3   5      633.20      596.86     12.90 o 
  -7   3   5      515.30      494.14     15.14 o 
  -6   3   5     2034.49     1976.75     27.99 o 
  -5   3   5     1515.84     1430.60     24.60 o 
  -4   3   5     1071.84     1181.97     20.20 o 
  -3   3   5     1672.63     1659.64     16.07 o 
  -2   3   5     2375.54     2153.60     34.94 o 
  -1   3   5      943.41      822.75     15.89 o 
   0   3   5      311.43      291.03     10.97 o 
   1   3   5    17926.46    17257.10    229.67 o 
   2   3   5       46.93       63.09      3.21 o 
   3   3   5      221.97      219.02      5.89 o 
   4   3   5     1788.96     1775.90     19.13 o 
   5   3   5       13.28        8.81      5.09 o 
   6   3   5     1318.99     1392.76     18.54 o 
   7   3   5        8.61        1.44      5.15 o 
   8   3   5        0.07       -3.86      5.99 o 
   9   3   5       57.55       58.01      8.35 o 
  10   3   5       30.90       18.20     12.19 o 
  11   3   5       22.98       17.36      7.11 o 
  12   3   5       48.19       57.00     23.55 o 
  13   3   5        5.77      -21.39     21.39 o 
 -14   4   5       14.78       28.36      9.21 o 
 -13   4   5        3.41       12.11      9.90 o 
 -12   4   5       31.34       15.94      7.13 o 
 -11   4   5        0.01        5.43      6.77 o 
 -10   4   5      167.85      163.74      9.56 o 
  -9   4   5      666.31      677.67     14.69 o 
  -8   4   5      702.10      684.02     17.03 o 
  -7   4   5      611.71      642.98     21.17 o 
  -6   4   5      461.27      492.78     19.81 o 
  -5   4   5       26.28       26.86      3.67 o 
  -4   4   5      170.02      203.51      7.58 o 
  -3   4   5      824.46      773.84      9.61 o 
  -2   4   5      805.27      771.67     11.79 o 
  -1   4   5       49.72       44.94      6.14 o 
   0   4   5     6050.12     5656.78     76.90 o 
   1   4   5    12816.47    12720.19    177.03 o 
   2   4   5      112.28       98.40      7.47 o 
   3   4   5      986.34      905.57     20.29 o 
   4   4   5      180.20      166.46      7.18 o 
   5   4   5      219.17      221.66      7.61 o 
   6   4   5       36.77       61.11      6.00 o 
   7   4   5      444.88      479.05     11.04 o 
   8   4   5      139.33      150.44      8.22 o 
   9   4   5       44.68       44.81      8.46 o 
  10   4   5       22.13        8.62      7.93 o 
  11   4   5       66.38       45.78      8.54 o 
  12   4   5       32.18       44.09     11.67 o 
  13   4   5        4.45       -0.99     23.42 o 
 -14   5   5       33.23       24.68     13.29 o 
 -13   5   5        0.71       -3.41      7.63 o 
 -12   5   5       13.81        7.90      8.85 o 
 -11   5   5        5.35        2.71      6.97 o 
 -10   5   5      117.93      104.65     10.41 o 
  -9   5   5      693.89      645.15     16.15 o 
  -8   5   5       82.46      106.11     11.66 o 
  -7   5   5        9.56       12.53      6.11 o 
  -6   5   5      355.09      395.43     11.28 o 
  -5   5   5        9.65       16.79      5.32 o 
  -4   5   5       29.77       18.65      3.95 o 
  -3   5   5       94.42       79.47      4.95 o 
  -2   5   5      263.88      306.80      8.55 o 
  -1   5   5      143.78      164.17      7.66 o 
   0   5   5      397.43      371.56      9.15 o 
   1   5   5     1878.95     1889.44     23.38 o 
   2   5   5     2501.04     2499.79     39.22 o 
   3   5   5     1586.44     1548.92     13.24 o 
   4   5   5      130.40      153.06      8.74 o 
   5   5   5     1436.13     1564.27     24.42 o 
   6   5   5       88.60      119.51      7.61 o 
   7   5   5      195.83      200.44      8.52 o 
   8   5   5        9.77        6.60      6.10 o 
   9   5   5       24.82       28.50      7.30 o 
  10   5   5       11.86        6.02      7.60 o 
  11   5   5       53.68       49.78     14.15 o 
  12   5   5        0.58        3.33      8.25 o 
 -14   6   5        3.82       32.89     14.94 o 
 -13   6   5        3.04       11.21     12.36 o 
 -12   6   5       25.27       33.05      7.68 o 
 -11   6   5       11.44       10.63      7.47 o 
 -10   6   5       13.59       14.68      8.91 o 
  -9   6   5      326.52      314.88     16.84 o 
  -8   6   5      965.12      986.94     20.10 o 
  -7   6   5       82.87       97.38      7.71 o 
  -6   6   5        5.84        5.89      4.51 o 
  -5   6   5        0.67        5.12      3.87 o 
  -4   6   5      354.35      383.21     12.26 o 
  -3   6   5     8827.70     8834.15    102.97 o 
  -2   6   5      795.07      802.66     13.69 o 
  -1   6   5     3266.20     3247.95     42.95 o 
   0   6   5      688.33      745.31     15.19 o 
   1   6   5       74.39       83.63      5.09 o 
   2   6   5       66.48       83.35      5.77 o 
   3   6   5      447.36      465.05     16.84 o 
   4   6   5        4.24        1.73      5.36 o 
   5   6   5       10.41       16.22      5.90 o 
   6   6   5      125.94      139.57     10.46 o 
   7   6   5      152.88      161.67     10.28 o 
   8   6   5      148.26      152.22     10.32 o 
   9   6   5       55.35       59.85      8.25 o 
  10   6   5       17.57       13.30     10.22 o 
  11   6   5      136.65      124.07     13.40 o 
  12   6   5        3.02       -3.77      9.05 o 
 -13   7   5        0.52        9.14     10.40 o 
 -12   7   5       32.35       25.68      8.47 o 
 -11   7   5        0.01        3.07      7.36 o 
 -10   7   5       52.45       50.95     16.10 o 
  -9   7   5      125.30      114.43     10.73 o 
  -8   7   5      517.28      532.61     12.60 o 
  -7   7   5      597.65      611.79     14.75 o 
  -6   7   5       98.41      117.92      7.12 o 
  -5   7   5      524.25      525.21      9.79 o 
  -4   7   5        2.37        9.03      4.37 o 
  -3   7   5     1424.47     1281.70     16.96 o 
  -2   7   5      978.44      856.56     15.61 o 
  -1   7   5      400.79      329.11     10.93 o 
   0   7   5     1526.89     1457.85     24.16 o 
   1   7   5      364.33      344.12     16.05 o 
   2   7   5       35.60       22.67      3.44 o 
   3   7   5      744.31      752.83      9.86 o 
   4   7   5      658.15      610.44     15.05 o 
   5   7   5       55.55       55.48      7.89 o 
   6   7   5        0.74       -6.61      6.61 o 
   7   7   5      441.59      418.40     26.03 o 
   8   7   5       19.02       15.68      8.00 o 
   9   7   5       30.57       36.18      8.62 o 
  10   7   5        0.68       -5.31      7.84 o 
  11   7   5       11.60       -0.37     10.31 o 
  12   7   5       26.48       30.73     12.31 o 
 -13   8   5        9.37       15.68      9.96 o 
 -12   8   5        0.05        5.88      7.19 o 
 -11   8   5        5.75       10.92      7.59 o 
 -10   8   5        0.12       -1.96      7.88 o 
  -9   8   5      104.00       81.34      8.04 o 
  -8   8   5       55.03       59.29      8.25 o 
  -7   8   5      198.10      185.92      7.50 o 
  -6   8   5        8.64        3.74      5.22 o 
  -5   8   5       13.28       21.15      5.29 o 
  -4   8   5      132.23      124.98      6.13 o 
  -3   8   5      682.51      648.64     11.75 o 
  -2   8   5      524.93      568.51     13.49 o 
  -1   8   5        0.76        5.78      7.41 o 
   0   8   5      662.46      667.01     12.33 o 
   1   8   5     1353.44     1383.24     22.31 o 
   2   8   5      680.44      672.21      9.26 o 
   3   8   5      211.70      218.46      9.32 o 
   4   8   5       27.99       29.24      2.67 o 
   5   8   5       35.55       49.56      7.69 o 
   6   8   5       27.66       27.94      7.69 o 
   7   8   5      226.31      247.96     15.70 o 
   8   8   5       13.07       18.40      9.51 o 
   9   8   5      114.41      110.86     11.87 o 
  10   8   5      156.64      190.70     12.86 o 
  11   8   5        7.64        6.14     10.77 o 
  12   8   5        5.04        9.36     10.90 o 
 -13   9   5        6.16       -3.87      8.06 o 
 -12   9   5        0.24        8.58      7.39 o 
 -11   9   5       20.08        7.53      6.93 o 
 -10   9   5       56.99       41.47      8.18 o 
  -9   9   5       41.63       32.10      7.75 o 
  -8   9   5      110.62       97.60     12.25 o 
  -7   9   5      126.57      151.82     12.38 o 
  -6   9   5      257.91      250.20     14.93 o 
  -5   9   5      385.28      377.29     16.92 o 
  -4   9   5       55.32       51.01      6.71 o 
  -3   9   5      100.76      115.51      7.66 o 
  -2   9   5      617.41      656.12     13.40 o 
  -1   9   5      562.40      480.62     13.21 o 
   0   9   5      579.66      544.38     12.72 o 
   1   9   5      816.62      934.71     29.60 o 
   2   9   5      171.91      133.93      5.49 o 
   3   9   5      167.00      161.71      7.45 o 
   4   9   5      856.66      824.11     16.77 o 
   5   9   5      489.27      471.94     20.58 o 
   6   9   5      474.75      471.96     20.70 o 
   7   9   5       46.79       70.61     10.99 o 
   8   9   5        9.64       -5.71      8.22 o 
   9   9   5        1.06        8.91      8.14 o 
  10   9   5        1.10        1.49      9.85 o 
  11   9   5        7.64        0.55     11.18 o 
  12   9   5       37.15       22.24     12.66 o 
 -13  10   5       16.09      124.94     68.25 o 
 -12  10   5        5.92       32.26     17.07 o 
 -11  10   5        3.46       15.61     14.53 o 
 -10  10   5        6.48        4.76      7.11 o 
  -9  10   5       44.53       47.61      8.94 o 
  -8  10   5       64.36       56.55      8.45 o 
  -7  10   5       27.83       36.51      7.35 o 
  -6  10   5       62.17       66.25      8.26 o 
  -5  10   5       35.46       33.69     10.32 o 
  -4  10   5      239.84      268.00     11.16 o 
  -3  10   5      399.09      371.47      9.24 o 
  -2  10   5      267.35      257.55     15.25 o 
  -1  10   5      158.11      138.89      8.88 o 
   0  10   5      387.92      424.21     11.84 o 
   1  10   5      200.22      196.76      7.96 o 
   2  10   5       35.04       38.83      5.45 o 
   3  10   5       33.36       35.08      4.75 o 
   4  10   5        2.32        0.20      2.85 o 
   5  10   5       17.76       15.49      6.07 o 
   6  10   5       64.24       56.26     10.82 o 
   7  10   5       20.76       22.98      9.05 o 
   8  10   5        0.69        1.31      8.31 o 
   9  10   5       37.93       58.89     14.31 o 
  10  10   5       58.14       54.83     11.28 o 
  11  10   5       11.75       38.11     18.87 o 
 -12  11   5       17.63       11.85     10.13 o 
 -11  11   5       33.55       38.85      9.52 o 
 -10  11   5        3.43        7.84      8.98 o 
  -9  11   5       32.39       39.34      9.95 o 
  -8  11   5     1694.95     1675.75     29.69 o 
  -7  11   5      449.44      424.78     19.45 o 
  -6  11   5        5.17       10.45      7.20 o 
  -5  11   5        5.71       10.17      5.82 o 
  -4  11   5       78.35       84.23      6.90 o 
  -3  11   5      336.53      385.72     13.25 o 
  -2  11   5      183.32      213.37     10.70 o 
  -1  11   5      916.33      939.80     18.16 o 
   0  11   5       54.31       46.23      6.74 o 
   1  11   5      535.19      542.08     11.90 o 
   2  11   5       98.97      109.19      9.49 o 
   3  11   5      229.10      242.47      9.47 o 
   4  11   5      642.55      664.62     12.10 o 
   5  11   5      234.82      228.97      6.06 o 
   6  11   5      372.86      354.23     16.68 o 
   7  11   5        1.12        9.88      9.97 o 
   8  11   5       35.46       39.01     11.79 o 
   9  11   5        0.07        7.57     10.14 o 
  10  11   5       46.35       50.56     11.26 o 
  11  11   5        6.59       -1.04     12.33 o 
 -12  12   5        6.41        2.46      8.30 o 
 -11  12   5       20.98       35.29     10.25 o 
 -10  12   5        8.80        9.60     10.20 o 
  -9  12   5        7.58       14.45      8.54 o 
  -8  12   5       81.85       78.78      8.70 o 
  -7  12   5      655.51      622.59     19.80 o 
  -6  12   5      365.16      361.60     13.62 o 
  -5  12   5       40.48       35.62      8.47 o 
  -4  12   5       72.03       83.91      8.69 o 
  -3  12   5        1.89       12.10      6.48 o 
  -2  12   5      453.18      464.87     19.51 o 
  -1  12   5       14.27       12.65      6.75 o 
   0  12   5       63.38       84.79     13.48 o 
   1  12   5      118.37      137.09     10.02 o 
   2  12   5     1326.15     1320.22     19.43 o 
   3  12   5      116.36      124.50      7.42 o 
   4  12   5       53.82       48.21      5.76 o 
   5  12   5      342.09      321.61     15.82 o 
   6  12   5        0.00        5.46      3.82 o 
   7  12   5        4.64        9.11     10.70 o 
   8  12   5        3.20        8.63     11.07 o 
   9  12   5        0.84        1.69     12.26 o 
  10  12   5        0.43       11.30     14.47 o 
  11  12   5        7.54       22.30     13.91 o 
 -12  13   5        5.48       -0.38     16.85 o 
 -11  13   5       72.25       62.20     14.14 o 
 -10  13   5       52.15       41.22     11.66 o 
  -9  13   5       41.35       45.05      9.34 o 
  -8  13   5        3.63       11.42     10.31 o 
  -7  13   5       13.73       18.57      7.30 o 
  -6  13   5       48.06       75.37      8.95 o 
  -5  13   5       75.26       75.88      8.12 o 
  -4  13   5       14.31       18.61      7.64 o 
  -3  13   5       99.64      103.23      8.67 o 
  -2  13   5      515.36      500.64     14.70 o 
  -1  13   5      147.10      140.69     13.28 o 
   0  13   5        9.67        6.12      6.76 o 
   1  13   5        0.39        3.07      6.32 o 
   2  13   5        0.49        5.65      7.68 o 
   3  13   5      537.21      497.02     11.18 o 
   4  13   5      242.79      240.18     13.12 o 
   5  13   5      356.23      365.45     11.98 o 
   6  13   5        0.02        4.66      2.90 o 
   7  13   5       24.77       20.56     13.20 o 
   8  13   5        1.87       18.34     12.33 o 
   9  13   5        7.57       30.72     13.41 o 
  10  13   5       23.53       63.84     17.35 o 
  11  13   5        4.56        4.04     14.27 o 
 -11  14   5        7.92       22.48     14.06 o 
 -10  14   5      100.39       89.70     13.55 o 
  -9  14   5       17.38       22.86     10.36 o 
  -8  14   5        0.14       -7.65      7.65 o 
  -7  14   5       50.73       47.99      9.30 o 
  -6  14   5      384.23      376.56     15.80 o 
  -5  14   5       26.98       28.49      7.72 o 
  -4  14   5       40.71       33.03     10.01 o 
  -3  14   5        0.50       -4.04      6.55 o 
  -2  14   5      103.00      109.18     11.15 o 
  -1  14   5       93.16       98.01     16.70 o 
   0  14   5        1.88        9.53      8.14 o 
   1  14   5      406.44      422.08     21.11 o 
   2  14   5      166.13      165.58     10.52 o 
   3  14   5        4.40        0.30      5.40 o 
   4  14   5      427.23      399.26     10.27 o 
   5  14   5      392.77      352.77     10.80 o 
   6  14   5        0.13       -1.33      5.70 o 
   7  14   5       37.37       31.48     14.83 o 
   8  14   5       24.29       54.46     21.02 o 
   9  14   5       24.97       29.39     37.93 o 
  10  14   5        0.48       23.74     16.46 o 
 -11  15   5        0.15        1.03      9.38 o 
 -10  15   5       16.83       11.25     10.17 o 
  -9  15   5       30.96       21.65      8.39 o 
  -8  15   5        0.44        5.65      7.55 o 
  -7  15   5       18.35       10.92      8.37 o 
  -6  15   5       26.91       16.44      9.41 o 
  -5  15   5       70.51       66.62      9.09 o 
  -4  15   5      150.00      156.33     10.49 o 
  -3  15   5       23.09       13.71      7.90 o 
  -2  15   5      281.91      293.01     25.35 o 
  -1  15   5      637.25      629.37     22.43 o 
   0  15   5     1050.71     1056.65     23.33 o 
   1  15   5       50.38       69.91     11.24 o 
   2  15   5      208.01      185.64     12.38 o 
   3  15   5       82.04       86.05      9.10 o 
   4  15   5       34.96       38.29      7.35 o 
   5  15   5        9.87        7.48      7.53 o 
   6  15   5        5.80        5.31      7.13 o 
   7  15   5       28.60       31.75     13.96 o 
   8  15   5       55.89       66.66     18.03 o 
   9  15   5       10.31      -13.14     14.00 o 
  10  15   5       20.04       54.67     17.40 o 
 -10  16   5        6.79        1.45      8.12 o 
  -9  16   5       29.26       23.09      8.88 o 
  -8  16   5        7.52        6.50      8.56 o 
  -7  16   5        0.10        2.90      8.43 o 
  -6  16   5      170.41      166.94     18.18 o 
  -5  16   5      984.48      921.15     23.86 o 
  -4  16   5      431.29      441.41     26.74 o 
  -3  16   5       35.26       31.00      8.87 o 
  -2  16   5       21.07       20.11     10.26 o 
  -1  16   5       16.32       38.15      9.65 o 
   0  16   5       48.46       48.00     11.70 o 
   1  16   5       61.51       53.50     13.61 o 
   2  16   5       87.56       92.48     12.51 o 
   3  16   5      122.61      137.62     13.68 o 
   4  16   5      258.21      254.34     18.40 o 
   5  16   5       33.61       52.26     12.14 o 
   6  16   5       10.83        8.36      7.60 o 
   7  16   5       11.33       -3.55     12.89 o 
   8  16   5        2.73      -13.11     14.13 o 
   9  16   5       10.93       32.57     15.81 o 
 -10  17   5       18.22       40.07     11.19 o 
  -9  17   5        9.10       28.24     10.65 o 
  -8  17   5        1.37       -5.58     10.52 o 
  -7  17   5        1.26       -7.71      9.28 o 
  -6  17   5       21.24       13.47      9.43 o 
  -5  17   5      155.03      165.50     12.41 o 
  -4  17   5        5.91       12.08      8.74 o 
  -3  17   5      330.25      306.19     15.13 o 
  -2  17   5      175.91      153.70     12.78 o 
  -1  17   5       35.95       39.24     10.18 o 
   0  17   5        1.78       13.81      8.87 o 
   1  17   5        5.18       -1.82     10.21 o 
   2  17   5       70.71       73.36     11.00 o 
   3  17   5        4.88        3.14      7.14 o 
   4  17   5        0.80       -0.27      6.42 o 
   5  17   5       18.29       10.20      9.03 o 
   6  17   5        0.85        5.36      6.13 o 
   7  17   5       78.77       97.22     19.99 o 
   8  17   5       22.45       21.94     15.48 o 
   9  17   5       58.04       80.55     26.23 o 
  -9  18   5        0.01       20.49     12.08 o 
  -8  18   5       15.25        7.52      8.97 o 
  -7  18   5        1.17        1.21      8.23 o 
  -6  18   5        6.12       -1.94      8.60 o 
  -5  18   5        2.42        5.87      9.09 o 
  -4  18   5       11.76        2.87      9.26 o 
  -3  18   5       37.61       42.96     10.39 o 
  -2  18   5       95.72       74.88     12.02 o 
  -1  18   5        5.56       20.47     10.14 o 
   0  18   5        3.65       -0.91      8.52 o 
   1  18   5        9.55       -2.75      8.84 o 
   2  18   5       40.41       30.30      9.31 o 
   3  18   5        4.79        5.20      8.76 o 
   4  18   5       15.50       11.44      8.07 o 
   5  18   5        1.02        3.31      7.43 o 
   6  18   5        0.57       -1.15      9.42 o 
   7  18   5       10.83       21.57     23.79 o 
   8  18   5       11.45        9.44     19.00 o 
  -8  19   5        0.62       11.38     11.26 o 
  -7  19   5        0.09        4.44     10.55 o 
  -6  19   5        2.26       -4.85     10.09 o 
  -5  19   5        5.21        4.43     10.39 o 
  -4  19   5        0.03       11.35      9.63 o 
  -3  19   5        0.37       -7.63      9.42 o 
  -2  19   5        0.54       -1.81      9.61 o 
  -1  19   5       29.23       50.94     11.58 o 
   0  19   5      107.89       88.56     13.14 o 
   1  19   5       16.50        2.49     10.48 o 
   2  19   5       63.98       71.67     12.81 o 
   3  19   5        0.97        6.28      8.63 o 
   4  19   5        9.82       -0.72      7.76 o 
   5  19   5        2.37       -0.26      9.78 o 
   6  19   5        2.10        1.96     21.21 o 
   7  19   5       11.71       15.51     19.85 o 
  -8  20   5        3.39       13.41     10.44 o 
  -7  20   5        2.96       33.61     13.78 o 
  -6  20   5        0.10       13.99     10.85 o 
  -5  20   5        0.16        7.85     11.31 o 
  -4  20   5        5.42       13.15     13.13 o 
  -3  20   5        2.87       -2.48     12.07 o 
  -2  20   5       14.39        6.25     10.60 o 
  -1  20   5       89.04       61.11     15.24 o 
   0  20   5       55.69       52.54     12.11 o 
   1  20   5        0.00       19.98     15.67 o 
   2  20   5       39.16       65.59     13.03 o 
   3  20   5        7.55        2.71      8.98 o 
   4  20   5       17.49       27.70     11.49 o 
   5  20   5       38.95       29.73      9.64 o 
   6  20   5        0.23        5.61     19.40 o 
  -7  21   5        0.86       76.50     26.80 o 
  -6  21   5       13.28       51.87     13.65 o 
  -5  21   5        0.46        2.52     10.34 o 
  -4  21   5       18.07       17.57     17.27 o 
  -3  21   5        0.00        3.29     12.82 o 
  -2  21   5       19.61       55.48     23.03 o 
  -1  21   5       43.33       23.55     11.89 o 
   0  21   5       34.02       21.09     12.80 o 
   1  21   5       59.68       70.34     11.69 o 
   2  21   5       55.08       43.02     18.19 o 
   3  21   5       15.04        1.02      9.30 o 
   4  21   5        5.54       20.34     12.92 o 
   5  21   5       26.70        8.68      9.39 o 
  -5  22   5        0.50       25.32     14.44 o 
  -4  22   5        0.19       14.40     13.07 o 
  -3  22   5        2.40       12.27     17.02 o 
  -2  22   5        5.91        8.41     13.50 o 
  -1  22   5      142.01      197.67     20.23 o 
   0  22   5       57.94       80.99     14.18 o 
   1  22   5        0.34       14.74     11.28 o 
   2  22   5       16.84       13.04     15.24 o 
   3  22   5       99.54      114.15     24.44 o 
   4  22   5      126.81      111.86     17.24 o 
  -3  23   5        1.24       18.81     15.53 o 
  -2  23   5        1.47       22.95     16.40 o 
  -1  23   5        0.73       10.95     16.85 o 
   0  23   5       12.31       40.78     13.61 o 
   1  23   5       12.16       10.03     12.41 o 
   2  23   5        5.68       30.34     12.35 o 
 -14   0   6        6.63       -1.98     16.83 o 
 -13   0   6        0.00       -7.70     12.71 o 
 -12   0   6       18.72       17.45     12.47 o 
 -11   0   6       51.00       44.37      9.95 o 
 -10   0   6      503.50      528.98     23.15 o 
  -9   0   6        0.70       -6.16      7.51 o 
  -8   0   6        1.07        3.13      6.54 o 
  -7   0   6       12.57       15.23      6.34 o 
  -6   0   6      118.32       96.50      7.18 o 
  -5   0   6     8016.12     8555.21    232.86 o 
  -4   0   6       90.00      129.99     15.84 o 
  -3   0   6     4945.81     4684.94    116.10 o 
  -2   0   6    14522.97    13229.30    381.08 o 
  -1   0   6     4934.21     4646.87     90.76 o 
   0   0   6        4.50        8.47      3.06 o 
   1   0   6      489.49      402.92      7.03 o 
   2   0   6    14313.95    14111.60    195.91 o 
   3   0   6     2963.47     2816.88     31.63 o 
   4   0   6     2645.44     2617.21     37.90 o 
   5   0   6      345.78      382.56     18.42 o 
   6   0   6       73.51       62.09      6.25 o 
   7   0   6       45.58       41.10      4.27 o 
   8   0   6      137.43      154.59     11.39 o 
   9   0   6      757.48      767.37     22.35 o 
  10   0   6        4.42        3.69      6.94 o 
 -14   1   6        4.37        0.01      6.77 o 
 -13   1   6        4.53        3.61      7.07 o 
 -12   1   6       15.02        8.91      6.55 o 
 -11   1   6        1.20        1.94      5.91 o 
 -10   1   6      125.16       86.42      8.98 o 
  -9   1   6     1083.85     1056.29     17.07 o 
  -8   1   6      963.02      957.30     16.87 o 
  -7   1   6      228.49      242.95     18.17 o 
  -6   1   6     1176.14     1162.94     23.75 o 
  -5   1   6     2091.50     2146.72     31.31 o 
  -4   1   6      151.12      191.98      8.24 o 
  -3   1   6     1381.85     1321.87     17.62 o 
  -2   1   6     1937.67     1737.55     27.31 o 
  -1   1   6      257.55      239.01      7.57 o 
   0   1   6     1824.40     1868.00     15.22 o 
   1   1   6      428.17      457.18      5.74 o 
   2   1   6      202.88      180.21      7.15 o 
   3   1   6        0.18        4.41      2.24 o 
   4   1   6      593.15      600.48      8.33 o 
   5   1   6      337.40      343.40      4.55 o 
   6   1   6       86.89      100.47      3.38 o 
   7   1   6       55.62       52.58      2.63 o 
   8   1   6       88.29       81.30      5.85 o 
   9   1   6      390.54      360.88     20.80 o 
  10   1   6       23.50       16.71     11.50 o 
  11   1   6        0.97        4.12      9.77 o 
 -14   2   6        0.17       16.38     11.47 o 
 -13   2   6       25.63       35.84     10.76 o 
 -12   2   6       16.00       10.54      7.71 o 
 -11   2   6      222.47      230.69     11.77 o 
 -10   2   6      257.59      241.24     10.61 o 
  -9   2   6       71.57       83.32      8.39 o 
  -8   2   6      211.98      218.42     11.78 o 
  -7   2   6      150.80      169.40     10.46 o 
  -6   2   6        7.29       12.58      5.24 o 
  -5   2   6      303.10      310.72      8.72 o 
  -4   2   6      204.55      211.42     11.67 o 
  -3   2   6     2732.35     2703.11     35.61 o 
  -2   2   6      763.10      717.86     19.49 o 
  -1   2   6      871.23      786.56     11.07 o 
   0   2   6      624.08      597.16     14.33 o 
   1   2   6      123.95      141.46      4.24 o 
   2   2   6     1586.10     1598.18     19.21 o 
   3   2   6      914.62      907.45      9.88 o 
   4   2   6     3503.59     3549.75     31.99 o 
   5   2   6      237.93      197.57     15.87 o 
   6   2   6        7.36        6.68      4.08 o 
   7   2   6       49.38       44.33      6.35 o 
   8   2   6        7.33        3.27      5.05 o 
   9   2   6       95.63      103.07     14.06 o 
  10   2   6        3.02        1.18      6.18 o 
  11   2   6        0.09       10.20      8.25 o 
 -14   3   6        1.90        5.32      8.27 o 
 -13   3   6        5.36       11.43      7.71 o 
 -12   3   6        3.92       -3.65      7.86 o 
 -11   3   6       28.42       20.56      7.62 o 
 -10   3   6      316.15      323.47     16.61 o 
  -9   3   6       68.93       78.78     14.94 o 
  -8   3   6     1007.95     1037.05     28.32 o 
  -7   3   6      303.08      325.61     22.53 o 
  -6   3   6     1316.06     1442.46     23.31 o 
  -5   3   6      116.27      114.82      7.92 o 
  -4   3   6     2620.57     2681.46     31.46 o 
  -3   3   6      124.83      108.93      9.59 o 
  -2   3   6      642.94      618.03     16.02 o 
  -1   3   6     6858.78     6570.98    102.47 o 
   0   3   6     4265.71     3777.57     53.82 o 
   1   3   6     1845.96     1694.20     14.42 o 
   2   3   6       82.08       80.51      3.16 o 
   3   3   6        0.05       -0.76      2.33 o 
   4   3   6       39.39       31.27      4.66 o 
   5   3   6      338.90      330.17      8.96 o 
   6   3   6      419.99      420.40      9.47 o 
   7   3   6      291.48      310.07      8.81 o 
   8   3   6        1.11        4.92      5.47 o 
   9   3   6       24.48       15.40      8.54 o 
  10   3   6       62.51       32.20      6.91 o 
  11   3   6        5.21        5.65      7.85 o 
  12   3   6       36.69       30.94     20.64 o 
 -14   4   6        4.27        6.11      7.53 o 
 -13   4   6        2.14       -4.06      8.37 o 
 -12   4   6       78.38       64.01     10.26 o 
 -11   4   6      129.24       91.46     10.32 o 
 -10   4   6      551.17      571.17     20.14 o 
  -9   4   6      118.62      138.33      9.61 o 
  -8   4   6      178.00      157.93      9.58 o 
  -7   4   6      329.08      318.78     11.71 o 
  -6   4   6      135.10      130.18      8.50 o 
  -5   4   6        1.16        3.29      3.79 o 
  -4   4   6      817.87      848.58      9.40 o 
  -3   4   6     1030.63     1025.08     13.79 o 
  -2   4   6       69.10       73.41      3.57 o 
  -1   4   6      322.96      336.28     10.60 o 
   0   4   6     3633.17     3420.77     40.51 o 
   1   4   6     1192.59     1164.02     16.04 o 
   2   4   6     4028.37     3852.50     36.16 o 
   3   4   6     1688.01     1681.39     15.06 o 
   4   4   6       61.11       62.72      5.90 o 
   5   4   6      247.41      303.75      8.43 o 
   6   4   6      230.43      239.10      8.15 o 
   7   4   6      672.91      677.91     17.38 o 
   8   4   6      177.11      177.11      9.89 o 
   9   4   6        0.02        2.29      6.73 o 
  10   4   6       28.76        5.43      7.52 o 
  11   4   6       61.81       42.63     11.85 o 
  12   4   6       34.12       62.55     26.80 o 
 -14   5   6        8.64        4.10      9.30 o 
 -13   5   6        1.45       -7.65      7.65 o 
 -12   5   6        4.55       15.76      7.41 o 
 -11   5   6      120.37       93.39     10.10 o 
 -10   5   6      242.40      236.29     12.16 o 
  -9   5   6      812.29      786.82     26.83 o 
  -8   5   6      831.24      828.77     20.21 o 
  -7   5   6       14.03       29.37      9.53 o 
  -6   5   6     1297.63     1303.53     20.58 o 
  -5   5   6      126.21      144.62      8.51 o 
  -4   5   6     1991.25     2106.32     23.83 o 
  -3   5   6       79.38      104.65      5.30 o 
  -2   5   6      160.83      136.61      8.71 o 
  -1   5   6     1909.57     1954.94     25.67 o 
   0   5   6      144.49      150.75      8.32 o 
   1   5   6     1021.39      943.97     13.36 o 
   2   5   6      987.29      961.98     15.11 o 
   3   5   6     2313.24     2225.24     19.42 o 
   4   5   6      258.45      287.33      9.65 o 
   5   5   6      365.90      389.38      9.30 o 
   6   5   6       39.59       39.00      6.61 o 
   7   5   6     1064.32     1066.79     17.53 o 
   8   5   6        1.22        3.84      5.86 o 
   9   5   6      504.25      514.92     14.86 o 
  10   5   6        9.81       16.00      8.87 o 
  11   5   6        0.31       -0.94      7.45 o 
  12   5   6        0.01        4.41     23.34 o 
 -14   6   6       15.08       16.40      9.19 o 
 -13   6   6       17.82        4.49      7.42 o 
 -12   6   6       19.32       15.43      8.82 o 
 -11   6   6      271.75      273.44     13.48 o 
 -10   6   6      232.88      210.33     12.62 o 
  -9   6   6      219.72      223.04     15.64 o 
  -8   6   6      406.29      449.33     21.20 o 
  -7   6   6        3.38        8.84      4.67 o 
  -6   6   6       91.38       91.27      5.01 o 
  -5   6   6      175.79      203.43     11.37 o 
  -4   6   6      401.38      381.52      8.90 o 
  -3   6   6     1024.66      984.53     19.70 o 
  -2   6   6       35.82       50.24      6.36 o 
  -1   6   6     3403.63     3308.39     39.92 o 
   0   6   6     1380.85     1396.69     20.10 o 
   1   6   6     1578.80     1592.39     21.29 o 
   2   6   6     3959.43     3928.32     46.27 o 
   3   6   6      208.43      213.07     11.56 o 
   4   6   6     1012.83     1031.39     18.15 o 
   5   6   6        1.30        3.60      6.88 o 
   6   6   6      133.09      135.00      8.65 o 
   7   6   6      446.20      407.50     11.51 o 
   8   6   6       64.47       77.93     13.59 o 
   9   6   6      347.79      345.01     12.32 o 
  10   6   6       46.77       60.81      9.51 o 
  11   6   6       23.90       22.31     13.76 o 
  12   6   6       12.14        4.56      9.22 o 
 -13   7   6        1.19        0.21      8.65 o 
 -12   7   6        1.78        4.93      7.58 o 
 -11   7   6        0.28       -5.35      8.63 o 
 -10   7   6       59.26       59.79     11.55 o 
  -9   7   6       35.81       29.99     16.15 o 
  -8   7   6       39.37       33.07      8.11 o 
  -7   7   6       34.10       27.56      5.53 o 
  -6   7   6        0.05        4.17      4.12 o 
  -5   7   6       10.74        7.73      6.23 o 
  -4   7   6       16.24       14.25      4.09 o 
  -3   7   6      529.75      521.62     10.26 o 
  -2   7   6       10.15        6.29      5.49 o 
  -1   7   6     1847.29     1939.88     28.63 o 
   0   7   6      438.94      442.60     10.34 o 
   1   7   6      428.77      451.40     12.22 o 
   2   7   6      257.47      271.08      6.77 o 
   3   7   6      123.25      121.67      7.27 o 
   4   7   6       54.11       55.52      4.85 o 
   5   7   6       12.46       12.16      6.50 o 
   6   7   6      200.03      212.07     11.60 o 
   7   7   6       30.50       29.06      7.19 o 
   8   7   6      335.75      362.54     12.53 o 
   9   7   6       60.60       65.26     11.06 o 
  10   7   6      482.89      510.62     16.27 o 
  11   7   6        0.83       -4.25     10.10 o 
  12   7   6        0.41       -5.11     10.11 o 
 -13   8   6       81.20       62.62     12.75 o 
 -12   8   6        0.09        7.47      9.59 o 
 -11   8   6        2.03        1.78      8.98 o 
 -10   8   6       10.83        1.18     10.60 o 
  -9   8   6        1.73        7.29      8.14 o 
  -8   8   6      589.77      580.25     15.02 o 
  -7   8   6      645.36      653.70     12.78 o 
  -6   8   6      101.11      120.27      6.85 o 
  -5   8   6      230.81      244.76     11.31 o 
  -4   8   6       12.01       17.01      4.73 o 
  -3   8   6     1025.50     1121.23     14.67 o 
  -2   8   6       79.06       79.20      7.03 o 
  -1   8   6      188.94      224.53     10.75 o 
   0   8   6      218.31      192.88     13.41 o 
   1   8   6      274.95      315.22     14.36 o 
   2   8   6      983.58     1047.72     12.63 o 
   3   8   6       21.73       21.31      6.05 o 
   4   8   6      157.40      161.81      8.58 o 
   5   8   6       99.28       97.34      8.80 o 
   6   8   6        4.85       10.93      8.98 o 
   7   8   6      444.66      445.58     14.55 o 
   8   8   6        1.45        1.21      6.93 o 
   9   8   6      175.31      215.05     16.95 o 
  10   8   6       28.21       23.61     11.89 o 
  11   8   6       43.30       45.15     14.77 o 
  12   8   6        3.51       12.96     11.44 o 
 -13   9   6        3.92        0.53      8.73 o 
 -12   9   6        0.41       -4.86      7.93 o 
 -11   9   6        4.44       -0.30      7.92 o 
 -10   9   6      210.21      220.25     19.65 o 
  -9   9   6       21.16       12.83      7.58 o 
  -8   9   6      888.09      876.50     18.12 o 
  -7   9   6      280.68      267.93      9.78 o 
  -6   9   6       34.11       31.65      6.29 o 
  -5   9   6      282.18      281.20     18.22 o 
  -4   9   6      101.62      119.92      6.38 o 
  -3   9   6        8.90       14.95      6.03 o 
  -2   9   6      451.29      512.81     22.62 o 
  -1   9   6      275.41      271.85     10.25 o 
   0   9   6       60.84       65.01      6.24 o 
   1   9   6     1809.98     1816.54     26.94 o 
   2   9   6       44.23       47.16      5.14 o 
   3   9   6      166.28      154.39     10.91 o 
   4   9   6        0.75       10.60      3.30 o 
   5   9   6        8.79       -0.15      7.83 o 
   6   9   6     1005.13     1041.44     23.95 o 
   7   9   6       65.45       55.18      9.60 o 
   8   9   6        0.02        4.52      8.80 o 
   9   9   6       14.46       21.11      8.79 o 
  10   9   6        3.11       10.91      9.89 o 
  11   9   6       35.37       35.71     10.72 o 
 -13  10   6       14.44       24.64     12.47 o 
 -12  10   6       18.62       12.27     11.29 o 
 -11  10   6       22.97       11.36     11.38 o 
 -10  10   6       44.21       33.29      8.26 o 
  -9  10   6        3.60       18.42      9.99 o 
  -8  10   6      257.63      230.89     21.46 o 
  -7  10   6      166.70      156.86      9.75 o 
  -6  10   6        5.60        5.12      6.88 o 
  -5  10   6      129.90      147.37      8.40 o 
  -4  10   6       30.15       37.02      6.29 o 
  -3  10   6      751.61      749.57     12.61 o 
  -2  10   6     1664.84     1737.39     27.37 o 
  -1  10   6      957.73     1053.88     22.41 o 
   0  10   6       78.99       97.00      7.08 o 
   1  10   6      396.09      447.13     13.39 o 
   2  10   6        0.08        1.74      4.95 o 
   3  10   6        0.60       -0.41      4.91 o 
   4  10   6        8.35        9.68      3.57 o 
   5  10   6        0.37       -0.31      4.39 o 
   6  10   6      121.57      107.17     15.76 o 
   7  10   6        0.21       -5.47     10.41 o 
   8  10   6      214.59      224.89     14.47 o 
   9  10   6      113.31      107.48     11.40 o 
  10  10   6        9.95        5.99      9.13 o 
  11  10   6       42.61       36.84     11.89 o 
 -12  11   6       17.10       19.27     12.76 o 
 -11  11   6       20.08       16.81     11.05 o 
 -10  11   6       16.66       22.92      9.12 o 
  -9  11   6       51.65       56.72      9.90 o 
  -8  11   6      228.45      234.88     10.76 o 
  -7  11   6      106.92      136.85     15.10 o 
  -6  11   6      163.09      181.15      9.66 o 
  -5  11   6       83.23       79.26      7.23 o 
  -4  11   6      346.75      335.10      9.73 o 
  -3  11   6      255.58      259.71      9.24 o 
  -2  11   6      172.17      178.68     10.91 o 
  -1  11   6      351.32      302.88     11.97 o 
   0  11   6      152.71      180.16      9.94 o 
   1  11   6       15.88       10.86      5.84 o 
   2  11   6       38.57       48.65      6.75 o 
   3  11   6       52.03       58.32      7.88 o 
   4  11   6      617.58      637.19     12.00 o 
   5  11   6       77.90       89.56      7.91 o 
   6  11   6       36.65       26.96     12.48 o 
   7  11   6      165.49      204.36     14.92 o 
   8  11   6       31.85       63.30     12.65 o 
   9  11   6       81.70       77.99     13.78 o 
  10  11   6        4.37        3.07      9.61 o 
  11  11   6      216.94      258.49     27.09 o 
 -12  12   6        0.01       -2.50     10.95 o 
 -11  12   6        7.10       14.75      9.74 o 
 -10  12   6        0.56        4.08      9.40 o 
  -9  12   6       13.88        8.58      8.11 o 
  -8  12   6       13.15       28.30      7.69 o 
  -7  12   6        0.85       -7.13      7.13 o 
  -6  12   6      188.77      187.57     11.47 o 
  -5  12   6      234.77      236.64     17.35 o 
  -4  12   6      267.54      272.31     10.42 o 
  -3  12   6      621.90      659.09     18.10 o 
  -2  12   6       11.87       17.51      9.06 o 
  -1  12   6      327.86      294.17     12.24 o 
   0  12   6      276.85      280.27     12.78 o 
   1  12   6      106.16      103.79      7.93 o 
   2  12   6      690.54      697.87     13.32 o 
   3  12   6       93.53       95.81      6.22 o 
   4  12   6     1215.17     1172.73     20.54 o 
   5  12   6      210.13      216.86      6.26 o 
   6  12   6      231.21      249.28     16.22 o 
   7  12   6       30.88       20.82     11.51 o 
   8  12   6       23.43       39.57     12.57 o 
   9  12   6        2.65       -2.56     11.42 o 
  10  12   6       37.68       55.13     16.95 o 
  11  12   6        0.07       12.79     13.66 o 
 -12  13   6        1.58       -2.16     10.89 o 
 -11  13   6       87.82       91.97     11.95 o 
 -10  13   6        0.07        2.95      8.57 o 
  -9  13   6        4.35        7.01      7.80 o 
  -8  13   6       44.54       36.88      8.71 o 
  -7  13   6      245.19      259.84     17.19 o 
  -6  13   6      108.61      116.09      9.73 o 
  -5  13   6      245.24      217.84     11.57 o 
  -4  13   6      240.47      267.85     11.66 o 
  -3  13   6      725.53      742.59     15.36 o 
  -2  13   6      647.49      661.66     23.21 o 
  -1  13   6       26.87       40.13      9.98 o 
   0  13   6        3.85        4.79      6.68 o 
   1  13   6      426.81      451.29     12.34 o 
   2  13   6      482.41      496.94     13.64 o 
   3  13   6      347.50      350.02     19.03 o 
   4  13   6      576.39      541.90     21.33 o 
   5  13   6       63.46       64.07      8.12 o 
   6  13   6       45.50       21.55      6.42 o 
   7  13   6       86.22       81.33     15.80 o 
   8  13   6       91.60       89.29     16.49 o 
   9  13   6        0.10       32.19     17.87 o 
  10  13   6       51.61       43.80     17.36 o 
 -11  14   6        0.01        1.45     10.22 o 
 -10  14   6       81.77       76.60     11.76 o 
  -9  14   6        1.67        2.56      8.52 o 
  -8  14   6       62.45       60.34     10.05 o 
  -7  14   6        4.18        0.01      7.18 o 
  -6  14   6        0.88       -1.99      7.29 o 
  -5  14   6      977.75      969.54     20.47 o 
  -4  14   6       11.64       12.21      8.61 o 
  -3  14   6      436.60      410.32     12.56 o 
  -2  14   6       77.27       79.70     10.00 o 
  -1  14   6        0.21        1.75      8.42 o 
   0  14   6       24.56       33.59      8.41 o 
   1  14   6      637.07      588.45     15.51 o 
   2  14   6        3.19        3.88      6.55 o 
   3  14   6      329.50      317.84     11.60 o 
   4  14   6      121.70      131.30      7.08 o 
   5  14   6      450.96      398.84     17.71 o 
   6  14   6        0.00       -0.27      3.59 o 
   7  14   6       17.88       17.07     12.65 o 
   8  14   6       95.64       91.22     16.06 o 
   9  14   6        5.52        7.86     23.16 o 
  10  14   6       77.15       93.46     20.32 o 
 -11  15   6        0.17        9.96     14.19 o 
 -10  15   6        0.56        8.46     11.41 o 
  -9  15   6        1.64        4.53      9.07 o 
  -8  15   6        7.04        5.46      8.62 o 
  -7  15   6      196.84      218.30     14.58 o 
  -6  15   6       94.91      100.05     11.01 o 
  -5  15   6      548.54      548.95     17.85 o 
  -4  15   6      131.83      145.57     13.40 o 
  -3  15   6       22.74       25.58      7.73 o 
  -2  15   6       70.41       50.43     10.61 o 
  -1  15   6      386.36      378.63     15.90 o 
   0  15   6      458.83      476.95     19.62 o 
   1  15   6       86.78      106.04     13.22 o 
   2  15   6        7.92        7.86      7.49 o 
   3  15   6      118.20      126.29     16.67 o 
   4  15   6        1.31        8.11      6.60 o 
   5  15   6        3.25        3.88      7.22 o 
   6  15   6      254.48      219.46      6.48 o 
   7  15   6      209.75      196.95     18.68 o 
   8  15   6       80.03       93.77     24.35 o 
   9  15   6       10.03       39.93     17.85 o 
 -10  16   6        0.03       -8.87      8.87 o 
  -9  16   6       13.00       10.89      8.64 o 
  -8  16   6       12.02       -0.81      8.45 o 
  -7  16   6       13.49       16.59      8.41 o 
  -6  16   6       17.73       13.75      9.08 o 
  -5  16   6       24.18       18.44      8.29 o 
  -4  16   6      509.60      521.14     15.43 o 
  -3  16   6       48.06       39.21      9.19 o 
  -2  16   6      798.28      739.39     20.73 o 
  -1  16   6        0.42        6.10     10.01 o 
   0  16   6       20.34       28.23     10.37 o 
   1  16   6       21.68       17.31      8.59 o 
   2  16   6      477.94      475.00     20.99 o 
   3  16   6      186.66      208.30     11.47 o 
   4  16   6        7.79       12.80      7.32 o 
   5  16   6       48.81       33.20      7.23 o 
   6  16   6        0.27        7.78      6.83 o 
   7  16   6       43.40       55.19     19.61 o 
   8  16   6       30.62       44.70     16.04 o 
   9  16   6        0.63       31.29     18.09 o 
 -10  17   6        0.88        5.16      9.80 o 
  -9  17   6        1.71       16.08     10.77 o 
  -8  17   6       19.21       12.99      8.89 o 
  -7  17   6       10.07       -0.61      8.86 o 
  -6  17   6       60.67       52.29      9.80 o 
  -5  17   6       95.20       81.01     10.79 o 
  -4  17   6       33.36       23.94      9.07 o 
  -3  17   6        5.94        9.24      8.08 o 
  -2  17   6        1.46       -1.58      9.76 o 
  -1  17   6       43.36       46.40     13.05 o 
   0  17   6       77.21       88.75     16.39 o 
   1  17   6       77.35       74.72     10.77 o 
   2  17   6      246.95      272.77     13.38 o 
   3  17   6       15.10       13.87      7.28 o 
   4  17   6       38.78       25.54      9.87 o 
   5  17   6        2.86        7.70      6.89 o 
   6  17   6       13.10       -3.41     13.98 o 
   7  17   6        0.07        6.44     15.68 o 
   8  17   6        8.76        8.81     21.36 o 
  -9  18   6        0.05       27.27     12.38 o 
  -8  18   6       14.30       23.79     12.40 o 
  -7  18   6       11.78       14.50     10.31 o 
  -6  18   6        1.00        7.89      8.81 o 
  -5  18   6       49.88       50.70     10.62 o 
  -4  18   6       12.75        5.72      8.43 o 
  -3  18   6        5.80        1.36      8.38 o 
  -2  18   6      184.65      222.64     15.03 o 
  -1  18   6       46.04       40.83     11.40 o 
   0  18   6      282.07      288.08     19.20 o 
   1  18   6       56.15       78.51     11.43 o 
   2  18   6      119.95      136.39     10.88 o 
   3  18   6       20.70        4.18     10.18 o 
   4  18   6       16.77       12.60      8.48 o 
   5  18   6       31.04       31.24      8.40 o 
   6  18   6        7.67       20.14     17.55 o 
   7  18   6        0.93      -12.79     23.27 o 
   8  18   6        4.40        7.36     15.60 o 
  -8  19   6       46.53       73.87     13.08 o 
  -7  19   6        5.89        0.00      8.59 o 
  -6  19   6       21.62       11.33      9.48 o 
  -5  19   6        0.36       11.79     10.74 o 
  -4  19   6        3.33       -2.12      9.13 o 
  -3  19   6       83.55       62.99     10.85 o 
  -2  19   6       98.55       84.73     17.79 o 
  -1  19   6       96.29      125.90     26.73 o 
   0  19   6       36.98       12.74     13.48 o 
   1  19   6      112.51      148.48     14.34 o 
   2  19   6       42.58       35.14      9.66 o 
   3  19   6       26.83       23.54      9.97 o 
   4  19   6       64.51       54.93      9.66 o 
   5  19   6        1.66       -7.39      7.39 o 
   6  19   6      139.37      192.76     28.20 o 
   7  19   6       49.90       59.89     21.36 o 
  -7  20   6        3.44      -11.01     11.01 o 
  -6  20   6       16.81       39.84     18.85 o 
  -5  20   6       36.65       52.38     16.07 o 
  -4  20   6       32.82       43.02     13.98 o 
  -3  20   6        0.30       15.72     10.66 o 
  -2  20   6        0.03       30.53     20.15 o 
  -1  20   6        1.77        1.52     10.08 o 
   0  20   6       44.17       39.52     12.80 o 
   1  20   6      171.13      174.17     15.69 o 
   2  20   6       55.92       35.66     12.28 o 
   3  20   6        0.03       -5.53      8.69 o 
   4  20   6        2.08       -1.88      9.60 o 
   5  20   6        0.01        3.76      9.18 o 
   6  20   6       39.67       41.18     18.44 o 
  -6  21   6       62.56       63.28     13.38 o 
  -5  21   6       18.23       24.45     15.33 o 
  -4  21   6        5.59       27.16     12.78 o 
  -3  21   6        2.45       -9.50     10.03 o 
  -2  21   6        0.15        4.84     12.30 o 
  -1  21   6       35.67       17.13     16.35 o 
   0  21   6        2.20       26.85     14.85 o 
   1  21   6        0.41       14.92     10.74 o 
   2  21   6       15.54       13.22      9.82 o 
   3  21   6       90.42      118.34     18.53 o 
   4  21   6        2.53        0.17     11.01 o 
   5  21   6       14.09        9.11     22.19 o 
  -5  22   6        3.51       14.84     11.76 o 
  -4  22   6        0.24       -5.72     10.85 o 
  -3  22   6        9.76       13.28     12.37 o 
  -2  22   6        1.68       21.79     15.62 o 
  -1  22   6       84.45       78.49     25.06 o 
   0  22   6       81.68       97.51     14.84 o 
   1  22   6       30.26       59.51     25.34 o 
   2  22   6        3.39       10.03     15.92 o 
   3  22   6       22.09       33.98     12.66 o 
  -3  23   6        2.69       23.16     12.91 o 
  -2  23   6        4.81       18.73     15.35 o 
  -1  23   6       20.51       29.82     15.12 o 
   0  23   6       15.32       20.65     19.01 o 
   1  23   6       15.37       15.53     16.64 o 
 -14   1   7        0.03        5.28      8.27 o 
 -13   1   7        0.17        6.11      8.65 o 
 -12   1   7       10.41        8.50      8.18 o 
 -11   1   7      142.01      154.29      9.56 o 
 -10   1   7       74.50       71.16      7.83 o 
  -9   1   7       44.07       52.10      6.69 o 
  -8   1   7        2.80        2.68      5.59 o 
  -7   1   7      152.75      175.71     17.23 o 
  -6   1   7        3.50        5.14      6.57 o 
  -5   1   7      570.27      673.41     15.60 o 
  -4   1   7      121.84      111.12      8.03 o 
  -3   1   7      663.39      710.94     48.29 o 
  -2   1   7       55.53       39.40      3.07 o 
  -1   1   7       99.14       81.34      5.26 o 
   0   1   7       20.03       18.15      2.65 o 
   1   1   7       39.57       45.27      3.08 o 
   2   1   7     4596.99     4496.44     37.79 o 
   3   1   7     2449.95     2530.26     20.15 o 
   4   1   7      219.02      234.51      9.59 o 
   5   1   7      484.45      478.85      9.01 o 
   6   1   7        5.63        2.75      3.83 o 
   7   1   7      290.72      278.08     10.89 o 
   8   1   7       11.22        5.63      5.48 o 
   9   1   7       65.87       45.59     14.43 o 
  10   1   7      114.61       91.15      8.03 o 
 -14   2   7       26.28       16.61      8.87 o 
 -13   2   7        2.97        9.85      8.25 o 
 -12   2   7       20.60       18.42      7.18 o 
 -11   2   7       21.50       12.89      7.65 o 
 -10   2   7      467.90      441.92     21.67 o 
  -9   2   7       48.87       43.89      7.04 o 
  -8   2   7      659.37      596.48     15.25 o 
  -7   2   7      594.28      595.84     29.54 o 
  -6   2   7        2.12        2.86      6.90 o 
  -5   2   7      232.80      276.24      9.78 o 
  -4   2   7     1053.61     1101.44     19.37 o 
  -3   2   7      571.23      555.76     36.59 o 
  -2   2   7      198.10      177.10     10.98 o 
  -1   2   7      135.74      124.39      6.44 o 
   0   2   7     2633.71     2563.44     25.75 o 
   1   2   7      134.66      125.63      4.11 o 
   2   2   7      959.93      995.14     11.84 o 
   3   2   7     1793.07     1739.46     19.33 o 
   4   2   7      976.88      989.09     13.68 o 
   5   2   7       94.11       92.19      7.79 o 
   6   2   7      589.40      639.21     14.48 o 
   7   2   7      286.69      291.74      8.72 o 
   8   2   7      228.61      233.77      8.28 o 
   9   2   7       79.41      105.12      9.98 o 
  10   2   7        1.94        0.23      5.48 o 
 -14   3   7       28.55       42.47     11.90 o 
 -13   3   7       32.51       37.95      9.59 o 
 -12   3   7        1.58       -1.56      8.21 o 
 -11   3   7       23.28       42.24      9.31 o 
 -10   3   7       67.66       65.72     12.50 o 
  -9   3   7      305.90      319.49     25.62 o 
  -8   3   7       43.71       39.46      7.58 o 
  -7   3   7      108.40      107.96     13.17 o 
  -6   3   7      229.21      251.81      8.30 o 
  -5   3   7     1043.08     1009.00     22.07 o 
  -4   3   7     1510.00     1571.74     28.35 o 
  -3   3   7      325.12      323.36     21.49 o 
  -2   3   7      861.70      866.35     19.34 o 
  -1   3   7      967.39      892.87     17.37 o 
   0   3   7      582.68      542.17      8.77 o 
   1   3   7     2211.75     2304.40     21.91 o 
   2   3   7       35.00       39.28      6.88 o 
   3   3   7      129.22      130.38      9.54 o 
   4   3   7      648.44      700.25      6.66 o 
   5   3   7      155.36      155.13      6.34 o 
   6   3   7       41.27       38.99      6.39 o 
   7   3   7     1199.98     1246.64     23.51 o 
   8   3   7        1.03       -3.53      6.49 o 
   9   3   7       80.31       88.49     11.90 o 
  10   3   7        5.22       -4.46      7.37 o 
  11   3   7        4.48      -12.33     20.40 o 
  12   3   7        2.14       -2.60     25.61 o 
 -14   4   7        0.49        9.97     10.61 o 
 -13   4   7       13.00       23.10      8.35 o 
 -12   4   7       57.95       48.64      9.44 o 
 -11   4   7        0.39       -2.21      6.95 o 
 -10   4   7       49.44       41.22     10.24 o 
  -9   4   7       32.81       31.73      7.33 o 
  -8   4   7       41.72       54.66     11.96 o 
  -7   4   7       72.59       97.82     14.00 o 
  -6   4   7      183.23      184.95     13.47 o 
  -5   4   7       45.75       51.88      6.36 o 
  -4   4   7      122.77      137.11      9.65 o 
  -3   4   7       54.96       34.55     27.18 o 
  -2   4   7        7.09       11.45      2.60 o 
  -1   4   7      128.23      124.69      8.11 o 
   0   4   7        8.16        7.52      5.09 o 
   1   4   7     1769.77     1827.46     19.71 o 
   2   4   7     4362.75     4353.34     37.40 o 
   3   4   7     1106.97     1152.60     11.47 o 
   4   4   7       46.40       32.34      3.00 o 
   5   4   7      118.27      142.34      7.27 o 
   6   4   7      223.23      224.86      8.36 o 
   7   4   7      176.02      187.64      8.79 o 
   8   4   7      479.23      501.63     13.07 o 
   9   4   7        0.06       -4.16      6.93 o 
  10   4   7        5.92        0.00      6.49 o 
  11   4   7        0.59       -4.08     11.60 o 
  12   4   7        3.76       -4.07     18.87 o 
 -14   5   7        1.07        3.98      8.27 o 
 -13   5   7        5.91       22.87      9.06 o 
 -12   5   7       23.79       19.51      9.43 o 
 -11   5   7      224.80      296.11     15.85 o 
 -10   5   7        0.26       -3.06      7.62 o 
  -9   5   7      268.72      212.75     16.03 o 
  -8   5   7      122.74      114.51     11.27 o 
  -7   5   7        0.57        5.55      6.25 o 
  -6   5   7      289.03      301.45     14.28 o 
  -5   5   7       99.12       97.04      5.70 o 
  -4   5   7     2641.19     2654.09     30.34 o 
  -3   5   7        6.83       14.96      8.36 o 
  -2   5   7      836.35      892.18     14.10 o 
  -1   5   7      493.10      483.82     12.58 o 
   0   5   7        4.65        6.20      5.08 o 
   1   5   7     1922.14     1837.40     52.85 o 
   2   5   7      161.62      200.36      6.60 o 
   3   5   7      626.49      622.46      7.29 o 
   4   5   7      650.17      643.95     12.71 o 
   5   5   7        1.66        4.03      4.94 o 
   6   5   7        2.44        9.95      5.80 o 
   7   5   7      561.40      590.98     16.04 o 
   8   5   7       14.08       13.05      7.20 o 
   9   5   7      174.37      164.70     17.47 o 
  10   5   7       11.93        9.87      8.77 o 
  11   5   7      160.92      186.86     11.61 o 
  12   5   7        9.53        7.83     26.58 o 
 -14   6   7        1.52        8.71     10.56 o 
 -13   6   7        0.29       -3.26      8.80 o 
 -12   6   7        2.02        8.59      7.48 o 
 -11   6   7       14.79        8.22      9.46 o 
 -10   6   7       74.41       65.60      8.84 o 
  -9   6   7       12.98       20.08     10.15 o 
  -8   6   7      265.81      282.14     23.33 o 
  -7   6   7       26.98       24.72     10.86 o 
  -6   6   7       20.74       32.35      4.79 o 
  -5   6   7      785.78      863.13     12.69 o 
  -4   6   7      131.47      164.11      6.64 o 
  -3   6   7        0.06       -2.73      2.73 o 
  -2   6   7       30.56       34.05      6.23 o 
  -1   6   7     1219.46     1325.48     27.53 o 
   0   6   7      290.60      362.12      9.02 o 
   1   6   7       32.78       37.09      6.12 o 
   2   6   7      633.29      645.05     13.97 o 
   3   6   7     3751.32     3864.23     36.06 o 
   4   6   7      215.40      209.23      8.93 o 
   5   6   7       68.74       57.17      7.52 o 
   6   6   7      613.76      596.93     13.56 o 
   7   6   7      186.29      186.92     12.25 o 
   8   6   7        3.96       -1.34      6.24 o 
   9   6   7        0.13       -2.75      7.98 o 
  10   6   7        4.92       -2.59      8.98 o 
  11   6   7        2.00       -3.21      8.26 o 
  12   6   7        0.18        3.63     19.10 o 
 -13   7   7       26.33       39.78     12.13 o 
 -12   7   7        1.24        3.71     14.31 o 
 -11   7   7       18.67        5.50      8.45 o 
 -10   7   7       31.92       31.50     10.10 o 
  -9   7   7       44.89       47.33      9.08 o 
  -8   7   7      559.42      511.39     16.42 o 
  -7   7   7       43.10       49.29      6.17 o 
  -6   7   7        2.32       -1.84      4.76 o 
  -5   7   7      110.99      136.81      5.96 o 
  -4   7   7      152.66      151.86      9.51 o 
  -3   7   7     1724.18     1771.43     36.84 o 
  -2   7   7       71.07       70.27      8.80 o 
  -1   7   7       49.65       46.67      6.23 o 
   0   7   7      633.01      597.93     11.16 o 
   1   7   7       21.27       14.30      4.93 o 
   2   7   7      807.00      835.08     14.32 o 
   3   7   7      277.58      302.66      8.77 o 
   4   7   7      295.61      291.65     12.18 o 
   5   7   7      269.54      304.57     17.66 o 
   6   7   7       22.57       17.16      6.60 o 
   7   7   7       40.06       39.08      7.92 o 
   8   7   7       17.59       13.79      7.32 o 
   9   7   7        0.59        2.23      7.29 o 
  10   7   7       75.27       71.12     11.92 o 
  11   7   7       20.29       16.10     10.94 o 
  12   7   7        0.16        8.12      9.95 o 
 -13   8   7        4.05       -4.37      8.49 o 
 -12   8   7        2.28       19.24     11.14 o 
 -11   8   7        0.63       12.95      8.09 o 
 -10   8   7        8.53       17.07      9.08 o 
  -9   8   7       39.11       49.98     10.37 o 
  -8   8   7      602.16      575.87     21.43 o 
  -7   8   7     1169.70     1201.62     19.91 o 
  -6   8   7       10.15       21.03      5.49 o 
  -5   8   7        4.66       -3.07      4.46 o 
  -4   8   7      445.06      480.53     15.87 o 
  -3   8   7      131.45      126.91      7.22 o 
  -2   8   7      121.04      134.96     11.18 o 
  -1   8   7       38.06       25.11      6.34 o 
   0   8   7      211.19      237.54      9.86 o 
   1   8   7      284.59      259.81      7.08 o 
   2   8   7      358.13      357.72      9.26 o 
   3   8   7        3.83        5.19      3.73 o 
   4   8   7      343.31      344.23      7.99 o 
   5   8   7      161.17      158.54     10.86 o 
   6   8   7        0.49       12.00      9.32 o 
   7   8   7      236.18      255.31     11.87 o 
   8   8   7      253.51      283.79     15.87 o 
   9   8   7       13.98       16.43      8.35 o 
  10   8   7        0.71       -8.45      8.45 o 
  11   8   7      129.78      168.92     18.45 o 
 -13   9   7        4.44       11.96     10.37 o 
 -12   9   7        8.10        7.72     10.21 o 
 -11   9   7       15.91       10.08     11.20 o 
 -10   9   7       24.16       37.49     10.72 o 
  -9   9   7       85.90      111.28     12.88 o 
  -8   9   7      449.32      455.25     14.37 o 
  -7   9   7       17.51       21.56      7.67 o 
  -6   9   7      425.05      429.16     11.28 o 
  -5   9   7      715.73      668.60     16.25 o 
  -4   9   7      288.88      301.72     10.23 o 
  -3   9   7      351.37      373.99      9.34 o 
  -2   9   7        1.88       -0.33      6.57 o 
  -1   9   7       16.24       39.06     10.40 o 
   0   9   7       21.07       23.99      7.90 o 
   1   9   7      205.55      217.48      7.94 o 
   2   9   7      570.78      626.12     19.21 o 
   3   9   7       97.51       96.56      6.34 o 
   4   9   7      227.01      207.61      6.33 o 
   5   9   7      612.33      641.75     19.07 o 
   6   9   7       88.83       92.27     10.16 o 
   7   9   7        1.91        7.20      8.19 o 
   8   9   7       85.77      100.72     11.91 o 
   9   9   7        2.67       -7.00      9.93 o 
  10   9   7       48.53       37.30     10.78 o 
  11   9   7       41.87       40.70     11.67 o 
 -13  10   7       15.24       17.07     12.37 o 
 -12  10   7       14.31       13.62      8.95 o 
 -11  10   7       11.03        9.36      9.73 o 
 -10  10   7      117.79      131.78     14.54 o 
  -9  10   7        7.40       17.26      8.21 o 
  -8  10   7      197.37      191.98     10.33 o 
  -7  10   7       27.97       41.18      9.09 o 
  -6  10   7       29.49       27.14      6.35 o 
  -5  10   7        4.36        5.33      5.35 o 
  -4  10   7        0.17        0.51      4.73 o 
  -3  10   7       27.62       29.25      5.30 o 
  -2  10   7       45.22       35.23      7.31 o 
  -1  10   7      438.85      497.59     14.15 o 
   0  10   7        2.00       -3.22      6.34 o 
   1  10   7        0.06        4.97      7.18 o 
   2  10   7       93.32       95.68      6.70 o 
   3  10   7       85.67       98.47      7.95 o 
   4  10   7      101.12       93.12      9.62 o 
   5  10   7        1.58        6.37     12.21 o 
   6  10   7        1.08       -4.26      9.19 o 
   7  10   7      217.03      186.35     14.34 o 
   8  10   7       37.85       35.92     11.07 o 
   9  10   7        1.00        0.59     10.17 o 
  10  10   7        0.11       13.76     10.85 o 
  11  10   7        0.63        5.43      9.99 o 
 -12  11   7       40.16       38.29     11.69 o 
 -11  11   7        0.07        8.60     12.55 o 
 -10  11   7      112.49       99.80     11.72 o 
  -9  11   7      325.92      312.13     17.25 o 
  -8  11   7      126.98      130.14      9.27 o 
  -7  11   7     1005.96      991.48     18.44 o 
  -6  11   7      274.16      255.84     13.43 o 
  -5  11   7        1.19        2.62      7.29 o 
  -4  11   7        0.51       -0.17      7.15 o 
  -3  11   7      356.15      329.88     19.86 o 
  -2  11   7        9.07       14.62      7.97 o 
  -1  11   7     1893.00     1940.72     39.88 o 
   0  11   7        1.16        4.20      6.88 o 
   1  11   7      193.25      206.14      9.23 o 
   2  11   7      663.20      631.82     19.78 o 
   3  11   7     1170.46     1199.36     17.27 o 
   4  11   7      228.75      220.83     17.48 o 
   5  11   7      518.82      494.54     16.30 o 
   6  11   7       12.63       10.86     10.27 o 
   7  11   7        0.44        5.98     10.29 o 
   8  11   7       42.96       39.55     15.44 o 
   9  11   7       33.20       38.92     12.44 o 
  10  11   7        1.85        9.01     13.51 o 
  11  11   7        7.44       20.46     12.99 o 
 -12  12   7        1.35        5.20     14.07 o 
 -11  12   7       23.99       16.46     13.44 o 
 -10  12   7        0.00        3.52      8.56 o 
  -9  12   7        0.37       -1.19      6.96 o 
  -8  12   7      197.74      182.91     10.85 o 
  -7  12   7      174.61      191.68     14.59 o 
  -6  12   7      244.21      210.02     19.15 o 
  -5  12   7      150.72      122.13      8.42 o 
  -4  12   7       45.81       43.68      7.08 o 
  -3  12   7       76.00       79.37      7.51 o 
  -2  12   7       96.30       98.70      9.43 o 
  -1  12   7       66.00       80.15      8.60 o 
   0  12   7      537.93      544.17     14.77 o 
   1  12   7       15.49       25.73      6.89 o 
   2  12   7      105.25      101.56      7.58 o 
   3  12   7      225.42      202.67     14.54 o 
   4  12   7      656.21      626.88     13.43 o 
   5  12   7        1.05        9.96      8.18 o 
   6  12   7       44.86       80.99     23.28 o 
   7  12   7      338.99      312.21     18.56 o 
   8  12   7        0.51       -4.23     10.87 o 
   9  12   7        0.11      -11.68     12.32 o 
  10  12   7       13.38       45.86     13.08 o 
 -12  13   7        1.54        4.61     14.54 o 
 -11  13   7        3.81       10.02     12.07 o 
 -10  13   7       35.91       38.03     14.24 o 
  -9  13   7        0.90        8.84      9.78 o 
  -8  13   7       11.55        7.72      8.36 o 
  -7  13   7       75.92       66.96      8.59 o 
  -6  13   7        4.87       13.55      8.23 o 
  -5  13   7       14.49       12.99      6.89 o 
  -4  13   7       14.50        9.18      6.43 o 
  -3  13   7      863.05      849.80     18.31 o 
  -2  13   7       54.86       45.10     10.49 o 
  -1  13   7        0.47        2.87      7.28 o 
   0  13   7      740.51      746.98     17.16 o 
   1  13   7      269.26      306.25     12.83 o 
   2  13   7      550.72      512.21     14.18 o 
   3  13   7        1.54        3.65      6.19 o 
   4  13   7       37.19       45.37      5.22 o 
   5  13   7      241.29      235.04     14.06 o 
   6  13   7        0.01      -12.24     13.48 o 
   7  13   7        0.70       -0.03     10.81 o 
   8  13   7       16.86       43.64     13.75 o 
   9  13   7       34.92       68.64     16.72 o 
  10  13   7       29.08       56.66     15.11 o 
 -11  14   7        3.13       19.59     10.54 o 
 -10  14   7        0.70        0.85      9.31 o 
  -9  14   7        3.23       -0.91      8.57 o 
  -8  14   7       50.56       53.07      9.73 o 
  -7  14   7       64.91       73.33     11.51 o 
  -6  14   7      147.72      159.68     10.17 o 
  -5  14   7       57.14       66.70     10.57 o 
  -4  14   7        0.82       -8.03      9.44 o 
  -3  14   7      532.57      514.10     13.70 o 
  -2  14   7      486.92      480.53     22.92 o 
  -1  14   7        4.89        8.87      7.83 o 
   0  14   7       10.63        0.18      7.08 o 
   1  14   7       25.13       28.81      7.63 o 
   2  14   7      110.81      107.09      9.12 o 
   3  14   7        4.67        0.92      5.92 o 
   4  14   7       11.48       24.22      7.87 o 
   5  14   7      135.25      135.81     10.52 o 
   6  14   7      192.10      163.17      7.20 o 
   7  14   7        3.68       -0.58     15.22 o 
   8  14   7       18.63       54.56     20.85 o 
   9  14   7       13.52       29.00     29.89 o 
 -11  15   7        0.06       -9.67     11.05 o 
 -10  15   7       45.41       56.79     10.59 o 
  -9  15   7       16.76       16.08      8.69 o 
  -8  15   7        0.89       -9.79      9.79 o 
  -7  15   7        0.01       10.60      8.03 o 
  -6  15   7       50.29       49.63     10.01 o 
  -5  15   7      130.29      143.64     21.20 o 
  -4  15   7        1.07        9.74      9.25 o 
  -3  15   7       24.17       23.48      8.83 o 
  -2  15   7      261.59      270.51     14.06 o 
  -1  15   7      268.53      263.90     24.31 o 
   0  15   7       11.20        1.31      8.46 o 
   1  15   7       34.76       42.14     10.65 o 
   2  15   7        6.57        7.23      6.55 o 
   3  15   7      185.04      181.03     10.88 o 
   4  15   7       37.12       32.69      7.19 o 
   5  15   7        7.47        6.85      5.29 o 
   6  15   7       47.80       25.70     13.62 o 
   7  15   7        5.41        7.60     15.60 o 
   8  15   7       49.47       88.51     33.80 o 
   9  15   7        5.56       86.11     42.55 o 
 -10  16   7       10.51       12.05     12.68 o 
  -9  16   7        1.95       -1.11      8.64 o 
  -8  16   7       23.82       16.67      8.84 o 
  -7  16   7        3.47       -5.75      8.35 o 
  -6  16   7       15.62       11.53     10.81 o 
  -5  16   7        9.58        6.67      7.98 o 
  -4  16   7       97.03      114.00     23.83 o 
  -3  16   7      330.75      310.63     13.46 o 
  -2  16   7       12.05       13.99     11.61 o 
  -1  16   7       51.31       58.82     11.87 o 
   0  16   7        2.59        1.76     10.79 o 
   1  16   7       20.77       16.71     10.04 o 
   2  16   7      149.91      119.20     10.71 o 
   3  16   7        0.07       -5.39      6.59 o 
   4  16   7      134.56      153.01      8.83 o 
   5  16   7       13.19        6.40      5.12 o 
   6  16   7       20.64       26.53     14.40 o 
   7  16   7        0.00       -6.17     13.40 o 
   8  16   7       61.45       36.78     25.60 o 
 -10  17   7        0.03        5.57     10.31 o 
  -9  17   7        5.30        3.83      8.94 o 
  -8  17   7       55.17       48.73     11.07 o 
  -7  17   7       62.58       61.78     11.20 o 
  -6  17   7       40.12       35.71      9.90 o 
  -5  17   7       57.97       34.46      9.28 o 
  -4  17   7        9.93       12.62      9.56 o 
  -3  17   7        0.94       -4.60      9.73 o 
  -2  17   7      295.24      314.60     17.73 o 
  -1  17   7       31.65       30.13     12.71 o 
   0  17   7      358.24      350.28     17.53 o 
   1  17   7       10.06        8.71      9.03 o 
   2  17   7       17.60       13.83      7.81 o 
   3  17   7       53.83       82.73     11.29 o 
   4  17   7        0.01        5.67      6.45 o 
   5  17   7        1.09        2.59      6.37 o 
   6  17   7        8.94       19.75     14.77 o 
   7  17   7       36.67       45.26     16.72 o 
   8  17   7       68.29      103.00     19.61 o 
  -9  18   7       15.26       31.74     16.23 o 
  -8  18   7       10.61       21.77     12.12 o 
  -7  18   7       36.38       48.28     15.81 o 
  -6  18   7       76.81       59.52     11.02 o 
  -5  18   7        7.95       14.97     10.76 o 
  -4  18   7       16.24       26.85     14.52 o 
  -3  18   7       91.12       81.67     11.25 o 
  -2  18   7        0.85       -9.03     12.69 o 
  -1  18   7       76.14       82.53     13.89 o 
   0  18   7      130.18      145.80     19.27 o 
   1  18   7      206.14      234.17     14.30 o 
   2  18   7        0.51       -3.23      9.13 o 
   3  18   7        0.60       -7.70      7.70 o 
   4  18   7        0.20       -2.88      7.57 o 
   5  18   7        0.04        1.39      9.45 o 
   6  18   7        5.54       21.14     15.71 o 
   7  18   7       38.31       53.03     17.77 o 
  -8  19   7       58.89      101.23     15.87 o 
  -7  19   7        0.01      -11.07     11.07 o 
  -6  19   7        2.43       -1.90      9.60 o 
  -5  19   7        0.44       -4.10      8.92 o 
  -4  19   7       12.75       30.22     11.36 o 
  -3  19   7        6.56       -0.17     10.61 o 
  -2  19   7        0.88       -0.23     11.05 o 
  -1  19   7       35.87       73.93     19.26 o 
   0  19   7       10.90       14.44     12.52 o 
   1  19   7        0.20       -1.99      9.44 o 
   2  19   7       70.51       62.28     12.37 o 
   3  19   7       52.17       45.09      9.93 o 
   4  19   7       29.35       22.16     11.41 o 
   5  19   7        0.02       -6.84     15.11 o 
   6  19   7       50.71       43.60     24.09 o 
  -7  20   7        0.34        8.33     15.03 o 
  -6  20   7       12.26       38.95     11.90 o 
  -5  20   7       85.50       79.11     12.98 o 
  -4  20   7       19.95       16.40     12.36 o 
  -3  20   7        0.41       -9.62     10.20 o 
  -2  20   7        5.32       15.57     14.25 o 
  -1  20   7       27.84       29.49     13.25 o 
   0  20   7       83.76       88.42     19.49 o 
   1  20   7       35.56       40.63     12.05 o 
   2  20   7       40.52       17.75     13.34 o 
   3  20   7        0.03        6.80      9.87 o 
   4  20   7       83.86       73.08     12.28 o 
   5  20   7        0.93        2.76     15.29 o 
  -6  21   7       22.11       65.60     20.12 o 
  -5  21   7        5.76       27.67     12.01 o 
  -4  21   7       31.06       36.29     12.73 o 
  -3  21   7        2.83       -1.96     11.03 o 
  -2  21   7        4.94       18.34     16.95 o 
  -1  21   7      101.44      137.63     17.55 o 
   0  21   7       19.77       39.29     14.19 o 
   1  21   7        2.92       20.81     11.85 o 
   2  21   7      126.01      111.70     15.79 o 
   3  21   7        1.72        0.14      9.48 o 
   4  21   7        0.59      -10.63     10.63 o 
  -4  22   7        2.25       28.67     22.38 o 
  -3  22   7       12.27       33.39     14.06 o 
  -2  22   7      135.48      166.67     32.58 o 
  -1  22   7       17.59       58.16     22.90 o 
   0  22   7        6.58      -13.60     17.68 o 
   1  22   7       11.50        5.52     11.79 o 
   2  22   7        5.79       15.16     10.89 o 
   3  22   7        0.06       -4.56     10.18 o 
  -1  23   7       21.59        5.37     13.56 o 
   0  23   7       15.81       -6.45     19.53 o 
 -14   0   8        2.85       18.48     13.48 o 
 -13   0   8       26.01       35.28     13.37 o 
 -12   0   8       16.09       19.98     13.98 o 
 -11   0   8       20.81       57.46     11.63 o 
 -10   0   8      975.23     1075.15     31.37 o 
  -9   0   8      332.01      374.21     14.13 o 
  -8   0   8      810.23      803.10     18.27 o 
  -7   0   8      987.27      982.36     23.85 o 
  -6   0   8     1499.11     1659.11     25.05 o 
  -5   0   8     1206.03     1121.32     40.15 o 
  -4   0   8     7072.40     7204.72    227.43 o 
  -3   0   8     2449.25     2661.49     69.88 o 
  -2   0   8       11.34       19.44      8.68 o 
  -1   0   8     2393.24     2432.81     29.62 o 
   0   0   8       47.89       48.33      4.95 o 
   1   0   8     6491.74     6733.33     82.68 o 
   2   0   8      984.08     1088.85     16.98 o 
   3   0   8     5122.18     4822.53     58.60 o 
   4   0   8        2.99        1.26      4.16 o 
   5   0   8     2349.59     2276.39     29.96 o 
   6   0   8       19.97       22.78      3.69 o 
   7   0   8      345.97      389.04     12.24 o 
   8   0   8      308.12      312.58     26.12 o 
   9   0   8        0.01       -1.30      5.64 o 
 -14   1   8        0.24        0.23      7.83 o 
 -13   1   8        8.77        0.42      7.79 o 
 -12   1   8       14.95       13.89      7.48 o 
 -11   1   8        7.55        3.31      6.26 o 
 -10   1   8      753.37      734.00     17.36 o 
  -9   1   8      166.18      175.88     13.16 o 
  -8   1   8      411.22      397.00     10.73 o 
  -7   1   8      420.98      457.15     10.22 o 
  -6   1   8      211.11      232.97     10.27 o 
  -5   1   8      376.60      424.48      8.31 o 
  -4   1   8      582.71      567.04     12.99 o 
  -3   1   8     3237.49     3154.68     57.92 o 
  -2   1   8     7313.46     7390.95     91.72 o 
  -1   1   8      881.20      776.09     10.07 o 
   0   1   8     2092.84     2089.28     17.55 o 
   1   1   8       84.34       86.93      4.80 o 
   2   1   8      294.67      287.15      5.60 o 
   3   1   8     1026.79     1045.49     10.62 o 
   4   1   8      105.93      104.24      3.44 o 
   5   1   8       51.41       55.46      4.07 o 
   6   1   8       21.25       22.35      4.03 o 
   7   1   8      348.42      346.68     11.73 o 
   8   1   8      230.54      237.03      9.12 o 
   9   1   8      281.10      285.79     15.09 o 
  10   1   8       24.33       21.19     19.86 o 
 -14   2   8       34.39       67.45     17.86 o 
 -13   2   8       32.92       26.37      8.77 o 
 -12   2   8       11.49       13.80      8.61 o 
 -11   2   8       92.54       79.76      8.72 o 
 -10   2   8      219.27      231.75     10.23 o 
  -9   2   8        7.19       19.39      6.17 o 
  -8   2   8      199.72      225.52      9.58 o 
  -7   2   8      829.40      850.48     19.63 o 
  -6   2   8       34.22       48.95      7.69 o 
  -5   2   8       86.77       95.73      9.57 o 
  -4   2   8     2458.62     2632.75     32.35 o 
  -3   2   8      117.79      126.20      9.85 o 
  -2   2   8      299.50      298.39     11.79 o 
  -1   2   8     2467.95     2377.47     24.07 o 
   0   2   8     1761.02     1659.15     17.62 o 
   1   2   8     1369.09     1362.86     13.91 o 
   2   2   8      410.18      456.87      7.99 o 
   3   2   8      580.39      579.26     10.26 o 
   4   2   8       95.77      102.22      4.53 o 
   5   2   8       40.83       34.54      4.10 o 
   6   2   8        3.13        1.43      2.57 o 
   7   2   8      154.80      167.69      7.46 o 
   8   2   8      427.36      424.58     11.62 o 
   9   2   8       72.70       59.81      7.78 o 
  10   2   8        0.26        1.88      7.86 o 
 -14   3   8        7.38       -1.44      8.77 o 
 -13   3   8       38.87       29.18      8.92 o 
 -12   3   8       18.80       27.56      7.76 o 
 -11   3   8        0.65       -6.39      7.75 o 
 -10   3   8       30.58       43.18      7.43 o 
  -9   3   8       69.97       78.80      8.87 o 
  -8   3   8       33.56       48.13      8.88 o 
  -7   3   8       15.51       22.44      6.00 o 
  -6   3   8      136.53      141.64      9.05 o 
  -5   3   8       17.75       19.46      4.49 o 
  -4   3   8       14.32       15.06      3.60 o 
  -3   3   8      993.06     1064.06     26.07 o 
  -2   3   8        9.56       15.74      6.93 o 
  -1   3   8      817.18      811.51     13.31 o 
   0   3   8        1.55        8.53      3.85 o 
   1   3   8      584.71      556.46     11.48 o 
   2   3   8     3518.16     3645.38     37.62 o 
   3   3   8      995.08     1011.38     11.26 o 
   4   3   8      689.25      702.07     10.32 o 
   5   3   8      222.14      224.77     15.01 o 
   6   3   8      724.44      704.39     15.95 o 
   7   3   8      171.19      181.46      7.88 o 
   8   3   8        1.70       -0.01      6.12 o 
   9   3   8       33.89       36.71      8.14 o 
  10   3   8      116.78       92.24      9.07 o 
  11   3   8        4.15       18.01     25.61 o 
 -14   4   8        0.42        5.86     10.76 o 
 -13   4   8       37.44       35.09      9.64 o 
 -12   4   8       49.95       62.82     12.44 o 
 -11   4   8       61.17       55.18     10.06 o 
 -10   4   8        2.54       -4.18      8.08 o 
  -9   4   8      313.27      263.99     13.24 o 
  -8   4   8       81.58       72.62     11.87 o 
  -7   4   8       57.27       68.23     11.53 o 
  -6   4   8      398.11      352.24     14.12 o 
  -5   4   8     1537.85     1752.96     24.38 o 
  -4   4   8      128.23      120.91      9.92 o 
  -3   4   8       21.28       11.96      8.06 o 
  -2   4   8      813.43      832.94     19.41 o 
  -1   4   8     1157.84     1199.12     25.50 o 
   0   4   8     3664.47     3829.19     35.73 o 
   1   4   8       53.88       44.12      3.90 o 
   2   4   8     3544.30     3545.82     33.74 o 
   3   4   8       11.58        5.69      2.33 o 
   4   4   8     1485.45     1468.13     12.01 o 
   5   4   8      213.34      238.33     10.22 o 
   6   4   8      169.52      179.81     12.12 o 
   7   4   8      411.76      408.89     12.81 o 
   8   4   8       14.13        3.33      5.91 o 
   9   4   8       19.15       16.16      7.30 o 
  10   4   8       11.62       16.99     11.04 o 
  11   4   8        0.14      -28.43     28.43 o 
  12   4   8        5.25        7.33     19.24 o 
 -14   5   8       24.31       41.31     10.45 o 
 -13   5   8       12.17        9.82     10.02 o 
 -12   5   8      111.03      123.56     15.70 o 
 -11   5   8       12.54       14.94      9.43 o 
 -10   5   8      395.89      400.19     14.71 o 
  -9   5   8      307.48      311.14     16.05 o 
  -8   5   8      104.51      123.17      9.73 o 
  -7   5   8     1507.53     1478.35     29.99 o 
  -6   5   8       19.33       14.73      6.24 o 
  -5   5   8     1908.31     2034.17     41.72 o 
  -4   5   8      484.85      536.80     17.26 o 
  -3   5   8       21.14       26.79      6.83 o 
  -2   5   8       66.25       54.39      2.68 o 
  -1   5   8       99.58      108.84     10.04 o 
   0   5   8      582.40      588.99     14.41 o 
   1   5   8      263.58      309.50      6.90 o 
   2   5   8     6134.71     6203.66     62.17 o 
   3   5   8      408.80      385.23     12.92 o 
   4   5   8        6.61        3.08      2.48 o 
   5   5   8      124.09      136.97      7.38 o 
   6   5   8      257.40      249.55     12.65 o 
   7   5   8      157.42      183.75     11.46 o 
   8   5   8      382.03      383.67     14.50 o 
   9   5   8      161.80      175.76     17.42 o 
  10   5   8       39.71       31.34      8.24 o 
  11   5   8        6.82        5.32      9.55 o 
  12   5   8       31.58       20.29     25.42 o 
 -13   6   8       31.64       40.24      9.77 o 
 -12   6   8        0.92        0.29      9.32 o 
 -11   6   8       14.22       13.02      9.73 o 
 -10   6   8      268.18      271.50     15.49 o 
  -9   6   8       92.58       85.66     12.10 o 
  -8   6   8      465.21      461.90     15.38 o 
  -7   6   8        7.66       14.09      7.57 o 
  -6   6   8       79.51       68.82     10.01 o 
  -5   6   8      292.10      299.17      7.21 o 
  -4   6   8      180.58      188.06      5.16 o 
  -3   6   8      457.59      491.36      9.52 o 
  -2   6   8        4.28       -4.46      7.43 o 
  -1   6   8     3064.06     3131.20     48.81 o 
   0   6   8      275.03      251.08      9.10 o 
   1   6   8     6156.60     6236.69     83.15 o 
   2   6   8     3462.93     3366.91     37.10 o 
   3   6   8      377.31      372.39      6.56 o 
   4   6   8       15.89       17.66      2.22 o 
   5   6   8      326.88      303.18      9.84 o 
   6   6   8      158.20      148.46     11.47 o 
   7   6   8       31.02       31.67      8.38 o 
   8   6   8       14.99        7.34      8.65 o 
   9   6   8       44.30       38.19      9.00 o 
  10   6   8        0.17       12.84     12.33 o 
  11   6   8        2.45       12.78      8.73 o 
 -13   7   8        0.96       -6.76     10.38 o 
 -12   7   8        0.48       20.68     13.11 o 
 -11   7   8        7.56        6.10      8.62 o 
 -10   7   8        1.46       -6.12      8.30 o 
  -9   7   8      141.20      114.28     17.36 o 
  -8   7   8     1479.00     1467.08     27.40 o 
  -7   7   8       41.87       53.12      7.19 o 
  -6   7   8      485.57      483.98     20.61 o 
  -5   7   8       11.91       10.00      4.13 o 
  -4   7   8       15.29       13.55      3.50 o 
  -3   7   8       66.15       63.71      5.29 o 
  -2   7   8        4.52       -1.96      9.26 o 
  -1   7   8      833.79      876.87     19.53 o 
   0   7   8        0.02        5.90      7.10 o 
   1   7   8       97.90      110.22      6.89 o 
   2   7   8      142.58      141.01      6.68 o 
   3   7   8       44.40       60.12      4.97 o 
   4   7   8      609.01      575.19     11.07 o 
   5   7   8       76.17       77.78      8.75 o 
   6   7   8      851.80      850.21     17.79 o 
   7   7   8      236.59      268.83     11.61 o 
   8   7   8       15.15       11.76      7.67 o 
   9   7   8      143.04      132.13     12.54 o 
  10   7   8        0.22       -3.50      7.32 o 
  11   7   8       11.64       14.73     13.24 o 
 -13   8   8        6.00       13.15     12.93 o 
 -12   8   8        5.14       -1.63      8.84 o 
 -11   8   8        2.02       -7.54      9.37 o 
 -10   8   8        0.87       -9.58      9.58 o 
  -9   8   8       86.03       80.11     10.08 o 
  -8   8   8      154.46      167.30     25.93 o 
  -7   8   8     1061.75     1019.83     19.45 o 
  -6   8   8        0.37        0.96      6.11 o 
  -5   8   8       66.73       70.50      7.66 o 
  -4   8   8       15.77       18.37      4.39 o 
  -3   8   8      240.27      240.83     12.98 o 
  -2   8   8      114.93      137.86     11.36 o 
  -1   8   8       17.94       26.25      6.22 o 
   0   8   8      239.34      232.78      8.95 o 
   1   8   8      444.04      430.83     16.32 o 
   2   8   8       23.86       26.59      7.17 o 
   3   8   8        3.34        5.86      3.78 o 
   4   8   8      158.42      154.21      5.48 o 
   5   8   8       57.02       45.77      8.51 o 
   6   8   8       74.85       67.92      9.13 o 
   7   8   8      134.24      131.56      9.83 o 
   8   8   8      128.90      136.41     10.86 o 
   9   8   8        0.31       18.92      9.45 o 
  10   8   8       32.36       38.89     13.57 o 
  11   8   8        1.18        5.51      9.88 o 
 -13   9   8        5.38       22.00     12.13 o 
 -12   9   8        6.65        2.25      8.59 o 
 -11   9   8        3.93        3.51     10.23 o 
 -10   9   8       10.37       13.85      9.17 o 
  -9   9   8      564.79      577.95     42.54 o 
  -8   9   8       74.33       75.04      8.35 o 
  -7   9   8       19.51       39.65      6.85 o 
  -6   9   8      384.53      407.35     13.08 o 
  -5   9   8      283.34      305.15     10.94 o 
  -4   9   8      111.42      122.16      6.07 o 
  -3   9   8      228.29      233.54     10.16 o 
  -2   9   8      134.02      145.49      9.72 o 
  -1   9   8        4.48        8.27      6.72 o 
   0   9   8       51.07       62.89      6.70 o 
   1   9   8        0.00       -0.23      6.17 o 
   2   9   8     1174.28     1159.36     19.12 o 
   3   9   8       14.37       24.88      4.88 o 
   4   9   8       21.38       18.63      3.89 o 
   5   9   8       42.39       48.87     10.37 o 
   6   9   8      292.54      351.08     18.19 o 
   7   9   8       10.92       16.98      8.01 o 
   8   9   8        0.43        2.95      7.71 o 
   9   9   8        8.64       -2.96      8.61 o 
  10   9   8       21.07       30.70     12.83 o 
  11   9   8       43.70       35.07     11.34 o 
 -13  10   8        6.00       22.97     14.35 o 
 -12  10   8       20.23       26.16     11.76 o 
 -11  10   8        1.94       -6.57     12.88 o 
 -10  10   8        1.78       -5.86     15.41 o 
  -9  10   8      106.30      115.76     17.77 o 
  -8  10   8      173.17      189.63     12.13 o 
  -7  10   8      127.22      142.03      8.56 o 
  -6  10   8      885.09      898.36     25.03 o 
  -5  10   8      325.10      288.81     12.24 o 
  -4  10   8      163.80      159.80      9.12 o 
  -3  10   8     1694.11     1737.52     25.27 o 
  -2  10   8        0.14       -5.73      6.69 o 
  -1  10   8     1209.98     1302.94     23.08 o 
   0  10   8       35.39       46.04      7.05 o 
   1  10   8        0.49       -5.58      5.58 o 
   2  10   8       12.21       15.26      6.30 o 
   3  10   8       60.72       62.77      6.59 o 
   4  10   8        1.02       -3.81      3.81 o 
   5  10   8      253.64      281.14     17.99 o 
   6  10   8      367.56      342.70     16.86 o 
   7  10   8       51.34       57.45     13.22 o 
   8  10   8        2.93       -0.72      8.70 o 
   9  10   8       28.11       40.19     12.93 o 
  10  10   8        5.03       -3.98      9.32 o 
  11  10   8       17.05       34.03     15.63 o 
 -12  11   8       24.27       41.22     15.81 o 
 -11  11   8       22.80       34.71     20.12 o 
 -10  11   8        4.04       19.34     18.59 o 
  -9  11   8        3.97        7.52      7.84 o 
  -8  11   8      164.74      164.32     10.26 o 
  -7  11   8      167.80      157.37     11.48 o 
  -6  11   8        0.03       -4.38      5.75 o 
  -5  11   8      820.42      801.32     15.75 o 
  -4  11   8      294.36      280.41      8.97 o 
  -3  11   8      482.30      453.64     11.34 o 
  -2  11   8       59.83       58.51     10.81 o 
  -1  11   8       38.39       40.60      8.68 o 
   0  11   8       51.53       53.28      8.50 o 
   1  11   8        6.26       12.90      6.19 o 
   2  11   8        9.57       16.76      5.63 o 
   3  11   8      177.66      185.29     13.69 o 
   4  11   8      143.28      145.41      9.69 o 
   5  11   8      411.51      320.72     23.03 o 
   6  11   8       28.25       22.27     12.18 o 
   7  11   8       18.80       35.29     15.18 o 
   8  11   8       36.48       38.35     13.20 o 
   9  11   8       18.91       33.40     12.64 o 
  10  11   8        8.57       51.09     19.92 o 
 -12  12   8       41.66       28.18     21.03 o 
 -11  12   8        7.80        9.82     19.19 o 
 -10  12   8        9.56       -9.63      9.63 o 
  -9  12   8        7.25       14.99      7.85 o 
  -8  12   8       50.05       56.48      9.54 o 
  -7  12   8       15.20       11.77      6.76 o 
  -6  12   8      106.81      113.15      8.56 o 
  -5  12   8       63.32       47.59      9.76 o 
  -4  12   8       30.00       22.79      6.36 o 
  -3  12   8        4.00        1.76      5.67 o 
  -2  12   8      571.84      577.16     18.26 o 
  -1  12   8       15.31       13.94      7.59 o 
   0  12   8       37.77       50.51      9.53 o 
   1  12   8      537.38      537.05     13.41 o 
   2  12   8        0.07        7.43      6.12 o 
   3  12   8      322.57      311.67      9.96 o 
   4  12   8       36.87       34.27      5.82 o 
   5  12   8      115.05       89.63      6.34 o 
   6  12   8       56.16       60.57     13.01 o 
   7  12   8      138.32      131.89     18.04 o 
   8  12   8        0.71        2.14     12.80 o 
   9  12   8        5.95       10.44     12.39 o 
  10  12   8        0.43       12.07     12.78 o 
 -11  13   8        4.82        7.51     14.21 o 
 -10  13   8        9.80       14.64      9.56 o 
  -9  13   8       34.70       33.21      8.64 o 
  -8  13   8      206.48      237.76     15.53 o 
  -7  13   8       56.94       64.69      9.52 o 
  -6  13   8      100.55      113.55     11.66 o 
  -5  13   8       45.26       48.32      7.61 o 
  -4  13   8        6.67        1.50      6.49 o 
  -3  13   8       36.55       32.73     10.41 o 
  -2  13   8       94.81       85.53     14.19 o 
  -1  13   8      286.53      285.64     14.20 o 
   0  13   8      237.08      254.65     11.71 o 
   1  13   8      385.00      366.81     12.05 o 
   2  13   8      145.11      116.25      8.22 o 
   3  13   8       51.71       35.11      7.03 o 
   4  13   8        4.38       -1.89      7.42 o 
   5  13   8      227.57      229.40     16.79 o 
   6  13   8      160.42      186.71     18.40 o 
   7  13   8       34.14       18.28     14.28 o 
   8  13   8       35.09       42.91     18.20 o 
   9  13   8        4.02        7.72     12.77 o 
 -11  14   8        3.45       -5.29     10.13 o 
 -10  14   8       18.29       17.78     11.67 o 
  -9  14   8      105.44      115.76     14.27 o 
  -8  14   8        5.21        6.75      7.56 o 
  -7  14   8       60.28       45.09      8.52 o 
  -6  14   8      128.08      112.43      9.72 o 
  -5  14   8      229.98      226.78     12.69 o 
  -4  14   8     1543.54     1475.38     24.57 o 
  -3  14   8        2.30        1.34      6.06 o 
  -2  14   8       35.08       29.17      9.45 o 
  -1  14   8       97.14       97.04     11.08 o 
   0  14   8      260.01      221.05     12.60 o 
   1  14   8       40.91       42.65      7.71 o 
   2  14   8      234.70      223.26     12.47 o 
   3  14   8      281.22      287.85     11.31 o 
   4  14   8        0.27        4.35      4.83 o 
   5  14   8      276.12      268.38     12.87 o 
   6  14   8       37.27       62.37     14.52 o 
   7  14   8       55.57       54.93     16.66 o 
   8  14   8        7.02       21.72     15.47 o 
   9  14   8        2.28      -24.02     34.24 o 
 -11  15   8        0.75        9.89     12.23 o 
 -10  15   8       58.92       81.12     12.12 o 
  -9  15   8       20.17        9.57      9.37 o 
  -8  15   8       36.68       26.82      9.88 o 
  -7  15   8       53.30       56.18     12.17 o 
  -6  15   8       82.93       79.59      9.88 o 
  -5  15   8       66.59       66.33     11.30 o 
  -4  15   8      437.31      404.77     15.44 o 
  -3  15   8        3.95       10.17      7.68 o 
  -2  15   8      175.81      196.35     14.73 o 
  -1  15   8       32.00       39.66     11.84 o 
   0  15   8        1.80        9.35     10.89 o 
   1  15   8        4.38        8.16      7.37 o 
   2  15   8       98.99      100.04     10.35 o 
   3  15   8      155.08      130.68      9.02 o 
   4  15   8       11.22       10.70      6.80 o 
   5  15   8        0.98       -1.95      5.53 o 
   6  15   8       62.75       48.88     17.19 o 
   7  15   8        2.58       26.49     18.06 o 
   8  15   8       26.26       37.97     20.26 o 
   9  15   8        0.21       33.96     17.26 o 
 -10  16   8        8.53        8.02      9.72 o 
  -9  16   8       19.46       10.94      9.34 o 
  -8  16   8       37.86       32.25     11.04 o 
  -7  16   8        6.89       14.91      9.64 o 
  -6  16   8       27.49       29.97      8.84 o 
  -5  16   8        0.16       12.98      7.84 o 
  -4  16   8        5.18        3.74      8.62 o 
  -3  16   8      256.29      263.39     13.87 o 
  -2  16   8      133.38      115.99     12.41 o 
  -1  16   8      448.88      457.53     18.14 o 
   0  16   8       15.65        8.95     10.02 o 
   1  16   8      337.41      309.42     17.29 o 
   2  16   8       76.77       61.74      8.89 o 
   3  16   8       13.44       13.37     10.51 o 
   4  16   8        6.43        2.40      8.61 o 
   5  16   8      118.20      103.08      9.16 o 
   6  16   8       43.61       37.94     17.27 o 
   7  16   8       28.38       32.53     42.76 o 
   8  16   8        2.13       18.82     15.40 o 
  -9  17   8        4.64        4.08     10.74 o 
  -8  17   8       32.47       69.86     22.98 o 
  -7  17   8       27.67       40.73     18.87 o 
  -6  17   8       67.75       43.54     13.68 o 
  -5  17   8       22.44       16.33     10.72 o 
  -4  17   8       38.32       31.53     11.22 o 
  -3  17   8        1.82       12.02      8.64 o 
  -2  17   8      135.39      171.47     15.64 o 
  -1  17   8       11.59       -0.57      9.55 o 
   0  17   8       44.76       54.06     12.37 o 
   1  17   8       93.86      102.67     13.45 o 
   2  17   8      354.54      341.94     18.30 o 
   3  17   8        0.14        3.19      7.60 o 
   4  17   8        1.99        7.06      6.77 o 
   5  17   8        4.14       16.56     14.48 o 
   6  17   8        6.71       10.06     14.55 o 
   7  17   8       20.48       18.74     18.17 o 
  -9  18   8        3.97       13.16     11.71 o 
  -8  18   8        1.51        2.82     10.66 o 
  -7  18   8      114.38      123.73     14.91 o 
  -6  18   8       15.97       25.03     12.19 o 
  -5  18   8        4.00       15.15      9.59 o 
  -4  18   8        7.14        8.01     11.70 o 
  -3  18   8       30.07       36.60     10.16 o 
  -2  18   8        0.07       -3.46     10.13 o 
  -1  18   8       42.46       60.27     17.43 o 
   0  18   8      109.77      124.41     15.29 o 
   1  18   8        0.33        3.90      9.83 o 
   2  18   8       88.46       73.65     10.51 o 
   3  18   8        0.10       14.64      9.34 o 
   4  18   8       63.42       63.86      8.94 o 
   5  18   8       15.90       18.96     15.45 o 
   6  18   8        0.59      -15.68     20.32 o 
   7  18   8        7.00        4.67     15.27 o 
  -8  19   8        0.45       -2.29     10.82 o 
  -7  19   8        1.31       14.90     11.51 o 
  -6  19   8       14.61        9.97     11.09 o 
  -5  19   8        5.12       19.50     12.75 o 
  -4  19   8        2.87       15.01     14.50 o 
  -3  19   8        1.78       -3.13      8.79 o 
  -2  19   8       41.68       46.63     14.11 o 
  -1  19   8      118.68      108.68     23.67 o 
   0  19   8        4.16        4.28     12.40 o 
   1  19   8        0.84       -1.40     12.91 o 
   2  19   8      210.21      247.22     16.42 o 
   3  19   8        4.59        1.72     10.07 o 
   4  19   8        2.63        2.91      8.72 o 
   5  19   8        5.72       20.45     18.57 o 
   6  19   8        4.86       19.99     16.89 o 
  -7  20   8       20.52       39.88     16.91 o 
  -6  20   8        0.52       13.48     11.77 o 
  -5  20   8        0.01        2.57     11.39 o 
  -4  20   8        0.63       10.19     14.26 o 
  -3  20   8       19.84       18.18     10.81 o 
  -2  20   8       36.87       31.92     16.07 o 
  -1  20   8       15.45       25.60     16.71 o 
   0  20   8        5.98        8.70     10.17 o 
   1  20   8       48.88       31.46     14.61 o 
   2  20   8       39.73       29.52     12.35 o 
   3  20   8        3.87        5.99      9.64 o 
   4  20   8        6.85       13.55      9.85 o 
   5  20   8        0.48      -21.30     22.87 o 
  -6  21   8        0.07       27.92     12.40 o 
  -5  21   8       70.88       93.83     19.97 o 
  -4  21   8       23.18       29.65     13.76 o 
  -3  21   8        5.83       28.17     17.53 o 
  -2  21   8       44.72       28.91     16.37 o 
  -1  21   8       49.00       50.31     13.79 o 
   0  21   8       33.04       35.94     12.98 o 
   1  21   8        2.43       21.53     13.78 o 
   2  21   8        1.11        4.59      9.60 o 
   3  21   8      138.01      160.45     15.89 o 
   4  21   8       30.40       49.59     22.02 o 
  -4  22   8        0.40       15.81     12.97 o 
  -3  22   8        4.46        2.92     15.33 o 
  -2  22   8        0.14       10.64     12.86 o 
  -1  22   8        0.09       29.15     15.29 o 
   0  22   8       11.33       -0.99     13.01 o 
   1  22   8        0.00       18.24     12.71 o 
   2  22   8        1.70       15.16     17.10 o 
 -14   1   9        2.20       -2.86      8.21 o 
 -13   1   9        0.08        7.61      8.64 o 
 -12   1   9       19.89       17.50      7.67 o 
 -11   1   9        0.81        2.01      6.49 o 
 -10   1   9      187.07      184.80     15.72 o 
  -9   1   9      168.39      174.33      8.35 o 
  -8   1   9      209.16      198.24      8.61 o 
  -7   1   9      124.07      104.42     11.48 o 
  -6   1   9      597.97      671.91     15.11 o 
  -5   1   9        5.80       10.03      7.94 o 
  -4   1   9        0.01        6.64      7.75 o 
  -3   1   9       35.55       30.34     10.17 o 
  -2   1   9      786.20      720.39     21.24 o 
  -1   1   9     1080.18     1088.98     13.09 o 
   0   1   9      228.51      243.57      4.87 o 
   1   1   9     1136.45     1196.40     12.45 o 
   2   1   9     1024.55      967.04     10.12 o 
   3   1   9     2832.00     2813.38     24.65 o 
   4   1   9       27.83       38.13      3.34 o 
   5   1   9      711.29      706.47      7.98 o 
   6   1   9        6.99        8.87      3.54 o 
   7   1   9      107.09       97.26      3.14 o 
   8   1   9       75.91       70.29      6.37 o 
   9   1   9        0.18        6.84      4.80 o 
 -14   2   9       13.13       10.50      9.14 o 
 -13   2   9       32.66       28.19      9.22 o 
 -12   2   9       57.44       60.21      8.92 o 
 -11   2   9        2.90       13.19      7.38 o 
 -10   2   9        3.55       -3.66      7.39 o 
  -9   2   9       10.35       15.21      5.89 o 
  -8   2   9      106.26      106.17      8.06 o 
  -7   2   9      494.70      513.15     13.47 o 
  -6   2   9       20.14       24.37      4.52 o 
  -5   2   9      148.69      172.65     15.44 o 
  -4   2   9      854.90      890.97     59.32 o 
  -3   2   9        3.69       -4.46      8.27 o 
  -2   2   9     1229.97     1234.42     25.45 o 
  -1   2   9       13.76        6.32      4.37 o 
   0   2   9      440.76      519.53      8.05 o 
   1   2   9     1549.80     1625.29     16.03 o 
   2   2   9      848.52      828.21     10.75 o 
   3   2   9      152.16      178.30      7.19 o 
   4   2   9      186.67      180.32      6.31 o 
   5   2   9        4.38        6.48      3.82 o 
   6   2   9       76.90       83.59      7.49 o 
   7   2   9        2.53        8.00      5.72 o 
   8   2   9      153.21      187.45      7.96 o 
   9   2   9       25.37       21.15      8.21 o 
  10   2   9        3.50      -12.80     24.31 o 
 -14   3   9        3.54       23.78     11.07 o 
 -13   3   9      183.95      206.88     17.14 o 
 -12   3   9      184.10      187.10     11.07 o 
 -11   3   9        5.31       -4.21      6.90 o 
 -10   3   9      203.00      220.84     11.15 o 
  -9   3   9      158.41      194.23     15.32 o 
  -8   3   9      900.14      889.26     22.09 o 
  -7   3   9       12.66       12.16      8.29 o 
  -6   3   9       67.45       75.82      7.54 o 
  -5   3   9      345.21      371.64     19.82 o 
  -4   3   9       51.34       36.45      8.63 o 
  -3   3   9        0.82        3.44      6.33 o 
  -2   3   9      143.08      184.46      9.66 o 
  -1   3   9      540.69      496.12      8.94 o 
   0   3   9      525.65      520.52      7.42 o 
   1   3   9     2421.62     2412.85     29.02 o 
   2   3   9      242.61      213.08      5.71 o 
   3   3   9      174.64      164.26      6.10 o 
   4   3   9      105.52      101.45      6.63 o 
   5   3   9      433.25      420.46     11.01 o 
   6   3   9      194.28      201.80      9.13 o 
   7   3   9       70.91       76.08      7.01 o 
   8   3   9       50.67       58.40     14.68 o 
   9   3   9        0.95       -0.49      6.26 o 
  10   3   9        5.48        6.71      5.91 o 
  11   3   9        0.03       -6.51     43.19 o 
 -14   4   9        9.63       11.35     10.78 o 
 -13   4   9       64.50       52.30      9.90 o 
 -12   4   9       50.33       42.22      8.41 o 
 -11   4   9        0.07        2.00      7.84 o 
 -10   4   9       36.16       35.36      9.95 o 
  -9   4   9      355.91      388.92     19.00 o 
  -8   4   9       28.27       15.71      6.60 o 
  -7   4   9      211.04      243.07     11.78 o 
  -6   4   9       52.23       47.88      6.95 o 
  -5   4   9      360.94      359.09     16.41 o 
  -4   4   9       42.47       58.54      9.05 o 
  -3   4   9     1247.46     1246.78     30.99 o 
  -2   4   9     1137.68     1118.32     23.60 o 
  -1   4   9      438.82      414.40     12.79 o 
   0   4   9      175.90      163.55      7.78 o 
   1   4   9       61.93       58.91      4.57 o 
   2   4   9      110.20      137.73      4.53 o 
   3   4   9        0.36        0.13      4.08 o 
   4   4   9      451.29      440.91      7.18 o 
   5   4   9      566.25      570.56     11.80 o 
   6   4   9        5.54        6.97      6.66 o 
   7   4   9       36.53       40.72      7.19 o 
   8   4   9        9.98       10.35      8.30 o 
   9   4   9       27.09       10.46     10.27 o 
  10   4   9        1.33       -0.69      6.34 o 
  11   4   9        2.86       -3.91     21.05 o 
 -13   5   9       44.49       21.45      8.52 o 
 -12   5   9        7.18       -5.45      9.30 o 
 -11   5   9       30.63       23.39     11.11 o 
 -10   5   9      231.30      228.52     17.45 o 
  -9   5   9        9.80       19.08      8.21 o 
  -8   5   9       42.84       26.69      8.15 o 
  -7   5   9       78.80      103.04     12.44 o 
  -6   5   9        5.00        2.64      4.91 o 
  -5   5   9      298.19      303.81     16.67 o 
  -4   5   9       33.37       42.09      8.97 o 
  -3   5   9       85.94      107.07     11.10 o 
  -2   5   9      197.29      219.63     12.32 o 
  -1   5   9      170.52      177.99      5.51 o 
   0   5   9      451.00      434.78     11.63 o 
   1   5   9     2509.92     2505.94     25.72 o 
   2   5   9       74.56       94.97      4.49 o 
   3   5   9      220.99      228.05      7.22 o 
   4   5   9       28.07       38.10      2.59 o 
   5   5   9     1115.27     1125.10     19.51 o 
   6   5   9      186.70      192.62      9.23 o 
   7   5   9       20.65       22.27      7.44 o 
   8   5   9      253.33      252.22     14.94 o 
   9   5   9       20.57       22.51     10.09 o 
  10   5   9        6.85       22.05     10.16 o 
  11   5   9       20.84       34.88     23.83 o 
 -13   6   9       24.14        9.39     10.51 o 
 -12   6   9       33.44       31.25     10.68 o 
 -11   6   9       23.07       19.10     11.51 o 
 -10   6   9       79.11       94.71     10.62 o 
  -9   6   9        2.79       -2.86      7.95 o 
  -8   6   9      304.35      277.12     18.57 o 
  -7   6   9     1081.47     1168.16     30.70 o 
  -6   6   9      451.18      480.50     17.37 o 
  -5   6   9       12.74       14.76     10.49 o 
  -4   6   9       25.99       13.04     12.37 o 
  -3   6   9       15.42       20.22      3.42 o 
  -2   6   9      112.92      165.11     10.38 o 
  -1   6   9        7.83        7.79      6.92 o 
   0   6   9      603.75      633.82     14.84 o 
   1   6   9      805.03      746.03     11.84 o 
   2   6   9      460.86      500.42      9.45 o 
   3   6   9       58.86       43.70      3.35 o 
   4   6   9       76.27       70.20      4.15 o 
   5   6   9      194.41      215.36      9.95 o 
   6   6   9        4.51       -0.92      6.36 o 
   7   6   9       33.59       20.76      8.95 o 
   8   6   9       56.25       61.13      9.46 o 
   9   6   9        1.14        8.06     10.40 o 
  10   6   9        2.74       15.47      8.28 o 
  11   6   9        4.91       -4.70     11.10 o 
 -13   7   9        1.74       18.22      9.82 o 
 -12   7   9        2.30      -11.62     11.62 o 
 -11   7   9        7.28        7.88      9.53 o 
 -10   7   9       10.57        4.37      8.87 o 
  -9   7   9      314.49      344.27     21.71 o 
  -8   7   9      130.18      128.51     13.62 o 
  -7   7   9       71.04       91.70     14.39 o 
  -6   7   9       13.01       14.46      9.31 o 
  -5   7   9      294.29      323.54     18.39 o 
  -4   7   9        3.81       -3.92      3.92 o 
  -3   7   9      211.56      199.85      6.19 o 
  -2   7   9        1.54        2.18      7.21 o 
  -1   7   9      183.84      243.27     13.37 o 
   0   7   9      910.20      929.73     16.47 o 
   1   7   9       15.20       10.72      5.96 o 
   2   7   9       60.91       70.63      5.00 o 
   3   7   9      105.45      109.17      8.31 o 
   4   7   9        4.93        5.06      2.21 o 
   5   7   9       89.62      119.01     10.81 o 
   6   7   9      110.48      114.54     15.34 o 
   7   7   9        0.01        1.10      7.32 o 
   8   7   9      114.60      127.18     16.17 o 
   9   7   9        3.90        5.58      7.64 o 
  10   7   9        0.42       -0.01      8.07 o 
  11   7   9        6.38       -2.19     10.39 o 
 -13   8   9        2.37        0.05      9.87 o 
 -12   8   9        1.68       -2.20     11.18 o 
 -11   8   9        0.48       -4.42     13.18 o 
 -10   8   9        0.37       -7.00      8.60 o 
  -9   8   9       24.65       21.35     10.82 o 
  -8   8   9       97.75       84.60     22.79 o 
  -7   8   9     1136.88     1183.64     36.63 o 
  -6   8   9       62.32       47.15      7.86 o 
  -5   8   9       80.29       76.77      7.80 o 
  -4   8   9       23.05       20.80      5.85 o 
  -3   8   9        0.03        5.91      4.89 o 
  -2   8   9      383.52      399.69     23.31 o 
  -1   8   9     1590.26     1542.25     30.79 o 
   0   8   9     1715.70     1812.41     28.60 o 
   1   8   9      755.42      786.96     16.88 o 
   2   8   9       14.95       13.88      6.67 o 
   3   8   9      113.64      126.97      7.01 o 
   4   8   9      280.42      270.27     10.14 o 
   5   8   9      451.77      453.12     15.47 o 
   6   8   9        0.10        1.13      6.35 o 
   7   8   9       32.73       36.82      9.82 o 
   8   8   9        9.62        9.75      7.81 o 
   9   8   9       26.64       39.61      9.44 o 
  10   8   9        3.43       -7.19      9.69 o 
  11   8   9       17.10       21.02     10.28 o 
 -13   9   9       32.81       50.86     20.48 o 
 -12   9   9        5.22        6.96      9.67 o 
 -11   9   9        4.12       12.70      9.77 o 
 -10   9   9        0.01       11.94     17.14 o 
  -9   9   9       69.30       67.86     16.05 o 
  -8   9   9      341.25      353.03     18.10 o 
  -7   9   9     1182.70     1113.35     22.80 o 
  -6   9   9       23.51       33.51     10.68 o 
  -5   9   9      951.81      977.63     16.97 o 
  -4   9   9      221.83      208.87      8.50 o 
  -3   9   9       51.30       52.74      6.27 o 
  -2   9   9        2.42       13.70      7.12 o 
  -1   9   9       32.91       31.39      9.35 o 
   0   9   9      212.96      229.29     10.87 o 
   1   9   9       32.68       34.03      7.09 o 
   2   9   9       19.96       23.48      6.09 o 
   3   9   9       20.12       19.48      3.98 o 
   4   9   9      172.05      182.10     10.13 o 
   5   9   9     1057.43     1078.53     37.94 o 
   6   9   9       43.50       39.16      9.79 o 
   7   9   9      136.28      157.98     15.65 o 
   8   9   9        4.08       -4.03      8.66 o 
   9   9   9        0.30       -5.63      9.44 o 
  10   9   9       26.24       26.46     10.53 o 
 -12  10   9        3.40      -10.89     14.88 o 
 -11  10   9        5.02       32.99     31.90 o 
 -10  10   9        9.36       26.98     28.54 o 
  -9  10   9       80.30       59.40     20.29 o 
  -8  10   9      103.89       99.48      9.47 o 
  -7  10   9        0.87       -4.32      6.34 o 
  -6  10   9      368.13      365.06     10.27 o 
  -5  10   9      287.77      320.86     11.32 o 
  -4  10   9        3.62        8.85      6.56 o 
  -3  10   9      268.01      254.50      9.60 o 
  -2  10   9      134.23      143.01     12.31 o 
  -1  10   9       22.17       22.39      8.07 o 
   0  10   9      645.00      627.33     14.79 o 
   1  10   9       42.80       42.51      8.42 o 
   2  10   9        6.19        6.61      5.77 o 
   3  10   9        0.29        2.97      5.19 o 
   4  10   9      202.40      216.22      9.37 o 
   5  10   9      194.56      202.77     14.58 o 
   6  10   9      343.92      338.19     25.30 o 
   7  10   9       64.58       71.82     13.86 o 
   8  10   9       11.39        8.88     11.36 o 
   9  10   9       13.03       15.60     10.53 o 
  10  10   9        0.09       13.61     14.37 o 
 -12  11   9        0.97       11.06     19.79 o 
 -11  11   9       66.14       67.57     17.71 o 
 -10  11   9      152.82      177.87     23.42 o 
  -9  11   9       64.49       50.62     19.75 o 
  -8  11   9      170.44      184.51     11.25 o 
  -7  11   9       20.58       20.58      6.65 o 
  -6  11   9      379.16      377.43     13.27 o 
  -5  11   9      101.96      132.01     12.54 o 
  -4  11   9      108.60      132.88      7.33 o 
  -3  11   9        7.99        5.11      6.70 o 
  -2  11   9      108.45      102.18     11.83 o 
  -1  11   9      410.67      411.00     17.03 o 
   0  11   9        3.94       -5.33      5.87 o 
   1  11   9       14.17       17.94      7.52 o 
   2  11   9       50.50       53.27      8.35 o 
   3  11   9      173.83      181.50     12.91 o 
   4  11   9      564.01      600.59     14.76 o 
   5  11   9       55.94       60.60     14.08 o 
   6  11   9       56.17       82.40     17.99 o 
   7  11   9        3.26       19.18     11.22 o 
   8  11   9        0.12        0.48      9.94 o 
   9  11   9        4.85       23.83     13.35 o 
  10  11   9       17.83       25.30     14.85 o 
 -12  12   9       29.69       36.42     17.06 o 
 -11  12   9        3.89        6.29     18.01 o 
 -10  12   9        0.51        4.19     14.06 o 
  -9  12   9       63.16       75.92      9.32 o 
  -8  12   9       13.48       24.20      7.96 o 
  -7  12   9      208.56      198.14     13.88 o 
  -6  12   9        4.32        7.04      6.33 o 
  -5  12   9       44.92       30.33      6.59 o 
  -4  12   9      367.14      336.58     13.02 o 
  -3  12   9        8.94       -2.98      5.47 o 
  -2  12   9      182.14      214.22     14.44 o 
  -1  12   9      132.86      155.38     11.34 o 
   0  12   9        8.26       14.68      7.34 o 
   1  12   9       90.42      103.76     12.00 o 
   2  12   9      579.52      592.29     15.14 o 
   3  12   9       36.09       39.89      9.22 o 
   4  12   9      709.25      664.24     21.61 o 
   5  12   9      117.32      100.19      5.19 o 
   6  12   9       61.74       64.48     15.77 o 
   7  12   9       13.64       21.97     13.43 o 
   8  12   9        2.95       19.81     11.08 o 
   9  12   9        1.49      -11.73     11.73 o 
 -11  13   9       25.07       32.14     19.64 o 
 -10  13   9       30.77       30.87     13.49 o 
  -9  13   9       47.41       45.10      9.26 o 
  -8  13   9       14.24       30.17      8.03 o 
  -7  13   9        1.09        0.10      6.88 o 
  -6  13   9       11.04       11.87      7.40 o 
  -5  13   9      358.20      338.64     11.80 o 
  -4  13   9       17.80       20.28      6.51 o 
  -3  13   9        0.64        2.84      5.82 o 
  -2  13   9       18.07       12.46      9.65 o 
  -1  13   9      165.12      145.19     13.06 o 
   0  13   9       46.61       52.57     10.96 o 
   1  13   9      518.48      523.70     15.97 o 
   2  13   9       49.36       49.88      7.12 o 
   3  13   9        0.09        1.19      8.10 o 
   4  13   9       23.16       25.07      6.30 o 
   5  13   9      172.73      163.81      9.30 o 
   6  13   9        0.10      -12.59     12.59 o 
   7  13   9        2.51       -9.94     12.25 o 
   8  13   9        1.61        4.09     12.12 o 
   9  13   9        0.73       -4.61     11.46 o 
 -11  14   9       11.81       26.98     22.57 o 
 -10  14   9        0.02        3.06     10.02 o 
  -9  14   9       60.82       64.96     11.70 o 
  -8  14   9        3.83        1.33     10.90 o 
  -7  14   9       12.36        7.78      7.38 o 
  -6  14   9        0.37        0.47      6.85 o 
  -5  14   9        0.00       -0.39      7.13 o 
  -4  14   9       80.87       61.99      8.45 o 
  -3  14   9      269.97      271.75     16.75 o 
  -2  14   9       45.24       25.19     10.66 o 
  -1  14   9      345.12      322.04     17.16 o 
   0  14   9       66.15       58.77      9.00 o 
   1  14   9        2.01        3.74      6.56 o 
   2  14   9      259.65      266.10     15.03 o 
   3  14   9       15.78       17.69      7.53 o 
   4  14   9        0.73       -1.54      5.86 o 
   5  14   9        5.83        7.07      5.39 o 
   6  14   9       22.35       27.69     13.60 o 
   7  14   9       18.34       35.84     14.37 o 
   8  14   9       14.22       24.92     18.87 o 
   9  14   9       11.86       25.19     13.35 o 
 -10  15   9        0.19        0.02     10.58 o 
  -9  15   9        4.38       10.71     10.25 o 
  -8  15   9       26.79       29.68     10.64 o 
  -7  15   9       37.17       35.87      9.24 o 
  -6  15   9       74.64       59.51     10.81 o 
  -5  15   9      109.44       98.78     11.37 o 
  -4  15   9      306.33      359.82     14.10 o 
  -3  15   9       10.16       15.31      8.05 o 
  -2  15   9      224.14      228.27     13.97 o 
  -1  15   9       26.60       24.10      9.52 o 
   0  15   9      270.60      270.28     16.09 o 
   1  15   9      313.24      310.64     17.65 o 
   2  15   9      335.41      333.65     16.63 o 
   3  15   9       10.30        7.29      7.00 o 
   4  15   9       30.62       22.64     10.39 o 
   5  15   9       45.46       46.22     24.66 o 
   6  15   9        8.23      -13.52     13.52 o 
   7  15   9        6.86        8.67     18.92 o 
   8  15   9        7.92       41.41     23.72 o 
 -10  16   9       14.14       33.90     10.58 o 
  -9  16   9       11.73       26.04      9.65 o 
  -8  16   9       16.26       26.55     16.00 o 
  -7  16   9       11.26       15.55     10.88 o 
  -6  16   9        0.30        7.01      8.02 o 
  -5  16   9       18.15       20.18     10.49 o 
  -4  16   9        2.11        0.52      7.25 o 
  -3  16   9      182.83      188.47     16.03 o 
  -2  16   9        3.32        5.75     10.59 o 
  -1  16   9        4.17       13.67     10.59 o 
   0  16   9      117.34      155.97     24.00 o 
   1  16   9       57.31       58.38     11.92 o 
   2  16   9        3.91        4.29      8.37 o 
   3  16   9        2.02        8.78      8.43 o 
   4  16   9        0.11        1.23      7.27 o 
   5  16   9       16.09        0.48     17.77 o 
   6  16   9        0.03      -16.22     16.56 o 
   7  16   9       27.08       73.79     59.85 o 
   8  16   9        0.02       29.97     23.22 o 
  -9  17   9        0.93       10.54     12.02 o 
  -8  17   9       15.17       18.61     12.22 o 
  -7  17   9        0.10        8.58      8.79 o 
  -6  17   9       19.17       20.16      8.92 o 
  -5  17   9        4.48        6.95      8.31 o 
  -4  17   9       64.63       68.98     11.57 o 
  -3  17   9       52.45       34.55      9.06 o 
  -2  17   9       13.87        9.14     10.71 o 
  -1  17   9       14.82       31.90     12.30 o 
   0  17   9      255.22      250.33     14.29 o 
   1  17   9      136.21      168.25     13.01 o 
   2  17   9      150.85      147.51     11.19 o 
   3  17   9        6.90        1.04      9.16 o 
   4  17   9       45.33       49.38     12.43 o 
   5  17   9        6.10        7.75     16.01 o 
   6  17   9        0.66      -19.63     31.54 o 
   7  17   9       70.31       76.76     22.59 o 
  -8  18   9        6.49       17.67     13.27 o 
  -7  18   9        2.77       14.89     18.44 o 
  -6  18   9      108.91      118.61     18.09 o 
  -5  18   9       87.99       57.94     10.42 o 
  -4  18   9        8.34        7.44      8.70 o 
  -3  18   9        1.80       -0.83      8.26 o 
  -2  18   9        0.00        3.08     12.77 o 
  -1  18   9       43.94       64.81     17.85 o 
   0  18   9       15.77       12.33      9.25 o 
   1  18   9       24.00       30.79     13.22 o 
   2  18   9       15.71       15.37      8.93 o 
   3  18   9       22.07        9.24      8.91 o 
   4  18   9       33.48       27.02      7.52 o 
   5  18   9        0.24       31.77     20.41 o 
   6  18   9        3.99       -6.87     26.80 o 
  -8  19   9       27.04       15.81     16.60 o 
  -7  19   9        0.00        8.02      9.78 o 
  -6  19   9        4.64       16.56     13.02 o 
  -5  19   9        5.85       11.31      9.56 o 
  -4  19   9        3.30       -1.26      9.45 o 
  -3  19   9       28.38       23.88     11.52 o 
  -2  19   9       46.50       52.29     14.12 o 
  -1  19   9        9.99       22.92     13.14 o 
   0  19   9       38.22       30.58     11.08 o 
   1  19   9        1.87        3.22      8.90 o 
   2  19   9      122.09      149.40     17.93 o 
   3  19   9       36.59       15.65      9.82 o 
   4  19   9        6.04       -0.27     17.43 o 
   5  19   9       14.49       -3.38     19.03 o 
  -6  20   9       11.18       11.04     18.55 o 
  -5  20   9        2.14       -5.19     13.48 o 
  -4  20   9       23.57       16.75     10.19 o 
  -3  20   9        3.67        9.16     11.97 o 
  -2  20   9       16.91       21.41     15.46 o 
  -1  20   9       18.29       24.84     12.35 o 
   0  20   9      265.46      258.74     16.85 o 
   1  20   9        9.53       14.37     11.34 o 
   2  20   9        1.47        3.02     11.97 o 
   3  20   9       30.09       27.36      9.73 o 
   4  20   9        6.10       27.81     21.97 o 
  -5  21   9        7.94       17.56     14.52 o 
  -4  21   9        0.19       -9.50     11.08 o 
  -3  21   9       51.31       45.56     13.46 o 
  -2  21   9       10.49       12.55     13.75 o 
  -1  21   9       92.88      110.79     16.84 o 
   0  21   9       12.72       12.34     11.46 o 
   1  21   9        0.01       -0.17     10.44 o 
   2  21   9       75.57       56.97     14.83 o 
   3  21   9       34.91       35.48     11.27 o 
  -3  22   9       45.91       67.42     12.98 o 
  -2  22   9        0.10      -15.02     15.02 o 
  -1  22   9        9.42       21.92     13.64 o 
   0  22   9        0.64       11.16     12.31 o 
   1  22   9       21.00       -3.04     32.77 o 
 -14   0  10       24.48        8.05     13.62 o 
 -13   0  10       32.88       19.98     12.94 o 
 -12   0  10        9.66        2.62     11.70 o 
 -11   0  10        0.01        2.83      8.76 o 
 -10   0  10      228.62      197.01     16.15 o 
  -9   0  10     1935.16     1756.61     40.44 o 
  -8   0  10      241.82      227.35     11.09 o 
  -7   0  10      314.26      335.66     19.91 o 
  -6   0  10       77.22       83.37     10.63 o 
  -5   0  10      811.73      957.04     39.28 o 
  -4   0  10      362.97      390.85     25.61 o 
  -3   0  10        0.35        3.16      4.45 o 
  -2   0  10      939.00      919.58     41.23 o 
  -1   0  10      524.62      597.78     33.64 o 
   0   0  10      388.82      435.54      9.05 o 
   1   0  10      167.33      151.99      6.02 o 
   2   0  10     2386.41     2405.59     30.85 o 
   3   0  10      322.07      341.43      9.03 o 
   4   0  10       19.04       33.94      5.12 o 
   5   0  10       91.48      103.21      6.76 o 
   6   0  10      282.76      335.27      8.96 o 
   7   0  10     1933.09     1997.87     41.33 o 
   8   0  10      120.85      120.53     11.27 o 
   9   0  10      212.81      322.05     35.81 o 
 -14   1  10        0.53        2.59      8.20 o 
 -13   1  10       13.50       12.12      7.95 o 
 -12   1  10       18.71       17.72      8.16 o 
 -11   1  10       72.68       62.66      8.56 o 
 -10   1  10      134.60      195.57     13.82 o 
  -9   1  10       65.86       71.65      6.93 o 
  -8   1  10        2.06        8.42      4.69 o 
  -7   1  10        0.12       -3.70      4.96 o 
  -6   1  10       11.63       16.74      4.18 o 
  -5   1  10      834.74      828.48     18.44 o 
  -4   1  10       55.78       53.91     10.57 o 
  -3   1  10      129.56      215.72     15.95 o 
  -2   1  10      136.23      157.10      6.30 o 
  -1   1  10      891.15      852.83     10.42 o 
   0   1  10      743.74      702.57     11.89 o 
   1   1  10        5.76       15.94      4.55 o 
   2   1  10      656.86      672.82     10.14 o 
   3   1  10      560.87      575.63      8.00 o 
   4   1  10      271.89      278.00      6.14 o 
   5   1  10        0.50        0.82      2.99 o 
   6   1  10      117.93      131.84      4.35 o 
   7   1  10      117.61      118.87      6.84 o 
   8   1  10       16.95       14.47     10.04 o 
   9   1  10      105.83       88.91      5.49 o 
  10   1  10       12.76       16.49     25.17 o 
 -14   2  10       12.14        6.17      8.86 o 
 -13   2  10        7.19       10.21      9.61 o 
 -12   2  10        8.22       10.96      7.61 o 
 -11   2  10      135.52      160.66      9.77 o 
 -10   2  10       28.88       29.72     10.09 o 
  -9   2  10        0.67       10.35      6.41 o 
  -8   2  10      421.80      490.51     22.79 o 
  -7   2  10      208.41      226.84     11.60 o 
  -6   2  10      100.39      114.95     12.75 o 
  -5   2  10        8.58       13.72      3.63 o 
  -4   2  10     2416.31     2308.85     48.72 o 
  -3   2  10     2463.54     2601.61     42.87 o 
  -2   2  10      433.66      384.95      8.52 o 
  -1   2  10      803.31      826.69     14.13 o 
   0   2  10       37.13       46.05      3.66 o 
   1   2  10      422.44      438.44      9.47 o 
   2   2  10       13.86       18.91      3.96 o 
   3   2  10      774.18      771.21     10.80 o 
   4   2  10      354.27      360.46      9.20 o 
   5   2  10       13.99       10.73      3.36 o 
   6   2  10       43.60       40.16      8.67 o 
   7   2  10      153.98      169.91      9.05 o 
   8   2  10       35.47       30.76      9.38 o 
   9   2  10      342.93      327.53     20.78 o 
  10   2  10        0.00      -10.63     24.96 o 
 -14   3  10       11.10        2.65     10.21 o 
 -13   3  10       32.54       25.40      9.99 o 
 -12   3  10        0.17        2.17      6.89 o 
 -11   3  10       45.97       38.46      8.97 o 
 -10   3  10       18.01       27.70      6.82 o 
  -9   3  10      235.99      237.08     10.90 o 
  -8   3  10       85.36       80.40     14.22 o 
  -7   3  10      191.26      218.51     24.10 o 
  -6   3  10       61.11       58.78      7.08 o 
  -5   3  10      102.71      122.33      5.65 o 
  -4   3  10       69.59       75.49      9.87 o 
  -3   3  10      747.34      784.65     16.79 o 
  -2   3  10      484.72      531.31     10.79 o 
  -1   3  10      372.68      381.21      7.28 o 
   0   3  10      134.31      137.57      4.87 o 
   1   3  10        0.00        6.05      3.61 o 
   2   3  10     1132.90     1068.21     12.73 o 
   3   3  10      111.57      126.24      7.50 o 
   4   3  10       32.92       36.29      5.02 o 
   5   3  10       24.75       22.29      3.46 o 
   6   3  10       70.50       51.70     10.13 o 
   7   3  10        1.45       -0.52      6.95 o 
   8   3  10        3.67        1.44      9.51 o 
   9   3  10       23.50       28.84      8.33 o 
  10   3  10       80.88       86.81     30.82 o 
  11   3  10        0.09       11.94     27.56 o 
 -13   4  10       38.57       20.89      9.51 o 
 -12   4  10      103.49      117.87     13.69 o 
 -11   4  10       20.38       20.20      7.19 o 
 -10   4  10        8.30        5.05      7.70 o 
  -9   4  10      223.92      198.14     10.95 o 
  -8   4  10     1130.13     1060.17     27.82 o 
  -7   4  10      352.13      352.51     26.38 o 
  -6   4  10      728.67      754.65     20.39 o 
  -5   4  10        2.76       21.08     10.75 o 
  -4   4  10       26.11       35.31     10.84 o 
  -3   4  10       65.77      110.58     12.82 o 
  -2   4  10      312.39      324.37     22.15 o 
  -1   4  10      102.10      123.70     10.21 o 
   0   4  10        0.01       -1.14      4.50 o 
   1   4  10       30.45       38.25      3.91 o 
   2   4  10      145.00      147.34      5.78 o 
   3   4  10      100.23      110.19      4.98 o 
   4   4  10        0.03       -2.30      2.89 o 
   5   4  10     1865.18     1784.00     61.50 o 
   6   4  10       14.73       19.09      7.11 o 
   7   4  10       69.93       79.48     10.45 o 
   8   4  10       49.14       48.91      8.58 o 
   9   4  10        4.74       -5.20      6.41 o 
  10   4  10       27.03       23.49      9.47 o 
  11   4  10        1.36      -17.31     19.58 o 
 -13   5  10        7.17       30.09     10.90 o 
 -12   5  10       29.65       12.97      8.34 o 
 -11   5  10       92.73      131.12     13.85 o 
 -10   5  10        2.43        2.66      8.08 o 
  -9   5  10      124.59      150.13     21.16 o 
  -8   5  10      156.02      169.84     22.59 o 
  -7   5  10      690.60      704.52     14.69 o 
  -6   5  10      166.07      163.91     16.02 o 
  -5   5  10        0.18        2.54     11.09 o 
  -4   5  10       92.66      123.54     13.44 o 
  -3   5  10       15.34       17.55      8.41 o 
  -2   5  10       59.37       61.13     10.02 o 
  -1   5  10     2964.13     2862.53     37.08 o 
   0   5  10      956.04      974.05     11.87 o 
   1   5  10       17.32       36.20      4.49 o 
   2   5  10      141.16      157.34      7.49 o 
   3   5  10        2.15        5.44      3.28 o 
   4   5  10       21.79       25.03      3.66 o 
   5   5  10       56.01       48.40      6.86 o 
   6   5  10        0.57       -0.40      6.95 o 
   7   5  10       68.76       83.81     12.40 o 
   8   5  10       27.93       41.49      7.49 o 
   9   5  10       44.18       52.12     18.68 o 
  10   5  10        0.95      -11.09     11.09 o 
  11   5  10        1.39       17.32     19.77 o 
 -13   6  10        3.62        3.75      8.46 o 
 -12   6  10        0.23       -8.08      9.14 o 
 -11   6  10       16.46       20.25      8.66 o 
 -10   6  10        0.63       -3.42      7.53 o 
  -9   6  10      241.40      239.03     14.97 o 
  -8   6  10        1.58        0.04      8.57 o 
  -7   6  10      329.07      360.22     26.26 o 
  -6   6  10      765.47      794.25     22.67 o 
  -5   6  10      171.59      211.19     28.69 o 
  -4   6  10        9.99       27.07      9.31 o 
  -3   6  10      159.81      185.04     32.21 o 
  -2   6  10        0.00        1.97      3.08 o 
  -1   6  10      429.88      403.77     14.18 o 
   0   6  10     1110.79     1091.96     15.38 o 
   1   6  10      162.27      165.93      8.85 o 
   2   6  10      301.28      316.86      7.08 o 
   3   6  10      355.75      359.53     10.27 o 
   4   6  10       51.84       51.42      5.01 o 
   5   6  10      135.56      124.00      9.00 o 
   6   6  10        2.58        6.09      7.82 o 
   7   6  10      239.60      261.86     19.71 o 
   8   6  10      218.54      221.76     11.91 o 
   9   6  10        0.02        5.23      8.04 o 
  10   6  10       67.00       53.97     10.32 o 
  11   6  10       14.04       11.21     19.34 o 
 -13   7  10       79.57       80.04     22.21 o 
 -12   7  10        0.68        5.31      9.33 o 
 -11   7  10        4.40       11.21     10.09 o 
 -10   7  10        1.06        0.28      7.51 o 
  -9   7  10      254.63      269.83     20.29 o 
  -8   7  10      108.35       83.81     16.21 o 
  -7   7  10      939.88      970.11     30.05 o 
  -6   7  10      246.08      237.22     15.39 o 
  -5   7  10        0.09        2.46     12.21 o 
  -4   7  10     1390.68     1392.02     28.93 o 
  -3   7  10       40.70       25.82      5.67 o 
  -2   7  10      358.64      356.87     15.45 o 
  -1   7  10       14.71       25.25      6.53 o 
   0   7  10       16.50       25.37      7.01 o 
   1   7  10       86.64       93.61      6.10 o 
   2   7  10     1512.37     1507.49     20.09 o 
   3   7  10       35.40       39.13      5.99 o 
   4   7  10     1230.06     1184.41     14.33 o 
   5   7  10       15.06       14.13      9.44 o 
   6   7  10      212.70      212.47     12.52 o 
   7   7  10      146.01      149.04     10.34 o 
   8   7  10        0.55       -3.34      7.90 o 
   9   7  10        3.96        8.10      7.77 o 
  10   7  10        0.69        1.91     11.62 o 
 -13   8  10        0.00        7.20     11.26 o 
 -12   8  10        9.31        5.59     11.79 o 
 -11   8  10       17.11       12.91      9.55 o 
 -10   8  10       10.84       -6.88     13.84 o 
  -9   8  10       33.99       43.54     15.60 o 
  -8   8  10      491.13      487.60     26.00 o 
  -7   8  10       71.52       56.40     12.55 o 
  -6   8  10     1138.77     1122.41     31.67 o 
  -5   8  10        1.09       11.52      5.33 o 
  -4   8  10      636.43      645.94     19.93 o 
  -3   8  10       31.71       25.23      5.33 o 
  -2   8  10      143.82      143.13     11.44 o 
  -1   8  10      995.19     1021.81     22.25 o 
   0   8  10       58.88       45.02     11.44 o 
   1   8  10        0.19        5.46      6.12 o 
   2   8  10       22.94       20.42      4.66 o 
   3   8  10      532.81      553.55     14.57 o 
   4   8  10      289.63      294.54      9.54 o 
   5   8  10        7.99       18.04     10.59 o 
   6   8  10      384.67      388.05     13.38 o 
   7   8  10      183.56      209.08     11.36 o 
   8   8  10       16.84       27.35     10.01 o 
   9   8  10        0.05       -1.72      9.22 o 
  10   8  10       10.49        6.07      8.76 o 
 -12   9  10       64.70       62.31     14.51 o 
 -11   9  10       24.56       22.14     20.18 o 
 -10   9  10      164.03      192.38     26.80 o 
  -9   9  10       40.15       50.07     16.03 o 
  -8   9  10       91.33       87.13     19.31 o 
  -7   9  10      179.51      136.53     14.32 o 
  -6   9  10        8.60        8.56      6.67 o 
  -5   9  10      419.11      379.18     11.62 o 
  -4   9  10       15.81       10.16      7.05 o 
  -3   9  10       70.63       78.55      8.24 o 
  -2   9  10     1970.08     1900.57     39.03 o 
  -1   9  10        7.15        1.53      7.61 o 
   0   9  10      324.01      352.25     13.31 o 
   1   9  10     1360.32     1379.72     23.51 o 
   2   9  10        1.54        9.82      6.00 o 
   3   9  10      533.19      519.22     10.75 o 
   4   9  10       59.53       72.10      6.38 o 
   5   9  10      160.52      163.62     14.82 o 
   6   9  10       13.95       -5.62      8.99 o 
   7   9  10        7.90       15.87      9.92 o 
   8   9  10        3.80       -6.95     11.12 o 
   9   9  10       83.86       76.88     12.09 o 
  10   9  10       12.83       14.51      9.73 o 
 -11  10  10       12.08        0.40     17.98 o 
 -10  10  10       12.21        6.59     14.34 o 
  -9  10  10        4.43       -4.99     31.03 o 
  -8  10  10      305.59      305.56     21.22 o 
  -7  10  10      103.22       97.47      7.49 o 
  -6  10  10     1059.59      993.67     20.49 o 
  -5  10  10      462.38      487.06     14.97 o 
  -4  10  10        5.42       -0.97      6.13 o 
  -3  10  10       28.17       29.76      4.90 o 
  -2  10  10        8.27        6.71      8.76 o 
  -1  10  10      307.61      323.99     22.76 o 
   0  10  10       58.23       78.83     11.31 o 
   1  10  10       17.60       16.26      6.92 o 
   2  10  10        0.13        0.45      7.12 o 
   3  10  10      129.55      138.28      8.05 o 
   4  10  10      639.55      650.62     10.40 o 
   5  10  10      142.49      154.04     17.91 o 
   6  10  10       14.22       12.91      8.88 o 
   7  10  10        0.79        6.46      9.58 o 
   8  10  10        1.81        2.29     11.12 o 
   9  10  10        0.00        7.86     12.57 o 
  10  10  10        0.56       11.56     14.69 o 
 -12  11  10       31.96        1.20     14.99 o 
 -11  11  10       16.95       32.55     21.27 o 
 -10  11  10       73.12       84.06     18.51 o 
  -9  11  10       18.59       21.86     12.73 o 
  -8  11  10      116.66      111.28      9.54 o 
  -7  11  10        1.39       -3.03      6.82 o 
  -6  11  10        6.48        2.25      9.05 o 
  -5  11  10      413.00      401.27     14.19 o 
  -4  11  10      471.91      473.95     20.92 o 
  -3  11  10        1.28       -1.43      6.02 o 
  -2  11  10      479.97      527.48     23.30 o 
  -1  11  10      396.04      357.93     23.36 o 
   0  11  10       69.43       81.01     13.40 o 
   1  11  10      286.44      280.92     11.73 o 
   2  11  10      138.06      158.71     12.32 o 
   3  11  10      113.14      112.37      8.04 o 
   4  11  10      265.21      277.29     15.67 o 
   5  11  10      129.28      168.43     23.18 o 
   6  11  10       16.78       12.52      9.44 o 
   7  11  10       13.57       27.66     13.78 o 
   8  11  10        1.23        6.24     12.85 o 
   9  11  10       46.98       89.78     29.95 o 
 -11  12  10       21.67       31.58     17.41 o 
 -10  12  10       10.95        0.81     14.38 o 
  -9  12  10        6.74        8.05      8.26 o 
  -8  12  10        0.21       -5.70      9.21 o 
  -7  12  10      141.28      136.02      8.88 o 
  -6  12  10      121.92      117.64     10.79 o 
  -5  12  10       86.06       56.67      8.75 o 
  -4  12  10      749.83      701.41     18.31 o 
  -3  12  10      104.52      115.35      9.54 o 
  -2  12  10        4.73        4.00      8.69 o 
  -1  12  10      152.96      193.59     12.03 o 
   0  12  10       70.45       59.79      9.28 o 
   1  12  10       80.20       65.70      9.68 o 
   2  12  10       33.35       24.56     10.18 o 
   3  12  10       19.42       18.23      6.92 o 
   4  12  10      172.53      173.68      7.35 o 
   5  12  10       22.46       28.65     12.18 o 
   6  12  10       63.17       71.22     14.02 o 
   7  12  10       64.19       79.16     14.07 o 
   8  12  10        0.20        1.04     19.48 o 
   9  12  10        9.32       45.42     18.54 o 
 -11  13  10        8.44        8.03     32.99 o 
 -10  13  10       11.12       73.47     38.85 o 
  -9  13  10       39.34       34.12      9.57 o 
  -8  13  10       19.71       26.30      7.81 o 
  -7  13  10       93.53       93.43     10.80 o 
  -6  13  10        8.80       26.96      6.94 o 
  -5  13  10        5.25        6.04      6.47 o 
  -4  13  10        7.81        8.35      8.09 o 
  -3  13  10      188.60      164.61      9.46 o 
  -2  13  10       78.54       84.52     11.63 o 
  -1  13  10       31.06       42.87     10.66 o 
   0  13  10       43.48       63.37      8.46 o 
   1  13  10       60.87       50.44      9.24 o 
   2  13  10       37.75       52.55      9.24 o 
   3  13  10       43.76       50.88      8.33 o 
   4  13  10       23.62       16.39     12.72 o 
   5  13  10        0.83       -1.10      4.53 o 
   6  13  10       72.99       79.04     22.03 o 
   7  13  10        0.81        1.46     13.88 o 
   8  13  10        0.89        3.78     12.08 o 
   9  13  10        0.15       18.50     15.70 o 
 -11  14  10        2.69       14.03     19.21 o 
 -10  14  10       23.65       10.67     11.01 o 
  -9  14  10       32.20       25.14     13.57 o 
  -8  14  10       73.93      100.22     19.87 o 
  -7  14  10        4.40        5.37      7.34 o 
  -6  14  10       45.86       39.91      7.94 o 
  -5  14  10       19.55       18.45      9.20 o 
  -4  14  10      211.59      211.27     10.46 o 
  -3  14  10       32.85       24.93      7.42 o 
  -2  14  10      202.18      199.49     29.26 o 
  -1  14  10      125.76      154.50     21.39 o 
   0  14  10      568.52      538.57     20.96 o 
   1  14  10       12.29       13.66      7.83 o 
   2  14  10       12.05       11.61      8.52 o 
   3  14  10       39.02       34.11     10.53 o 
   4  14  10        3.19       12.41      8.25 o 
   5  14  10        8.37       16.23     12.88 o 
   6  14  10       25.81       32.44     14.13 o 
   7  14  10        3.57      -14.24     15.22 o 
   8  14  10       24.80       37.50     14.98 o 
 -10  15  10       23.46       20.24     10.21 o 
  -9  15  10       18.20       18.41     10.30 o 
  -8  15  10       67.09       80.92     17.12 o 
  -7  15  10       69.53       54.70     11.17 o 
  -6  15  10        6.17        5.57      7.72 o 
  -5  15  10      178.27      188.49     13.38 o 
  -4  15  10       17.49       14.19      7.20 o 
  -3  15  10        7.45        3.07      6.90 o 
  -2  15  10      204.27      227.05     16.17 o 
  -1  15  10        5.87       -1.78      8.97 o 
   0  15  10        1.17        1.46      9.33 o 
   1  15  10        4.82       -2.56      8.32 o 
   2  15  10       96.78      102.66     13.67 o 
   3  15  10        5.53       16.04      8.42 o 
   4  15  10        0.72        2.38      8.80 o 
   5  15  10        0.50       -1.62     12.49 o 
   6  15  10        6.08       58.74     23.15 o 
   7  15  10        3.22       25.47     16.20 o 
   8  15  10       19.00       30.17     13.64 o 
 -10  16  10        6.83       17.69     12.16 o 
  -9  16  10       11.40       24.42     13.53 o 
  -8  16  10       43.44       62.26     13.91 o 
  -7  16  10        4.76        3.63      8.27 o 
  -6  16  10        5.69       -6.34     10.69 o 
  -5  16  10        6.16       14.73      7.95 o 
  -4  16  10       19.29       16.30      8.53 o 
  -3  16  10      181.22      179.65     12.94 o 
  -2  16  10        0.20        3.73      9.50 o 
  -1  16  10      654.59      642.86     29.04 o 
   0  16  10      113.29      120.25     11.16 o 
   1  16  10      147.83      173.29     11.83 o 
   2  16  10      107.79      128.31     10.07 o 
   3  16  10       47.08       56.64     10.09 o 
   4  16  10        4.04       -7.32      7.49 o 
   5  16  10        8.97        8.83     14.01 o 
   6  16  10        4.57       11.52     14.54 o 
   7  16  10       69.68       73.14     17.98 o 
  -9  17  10       25.39       45.05     10.65 o 
  -8  17  10        0.82       -0.94      8.47 o 
  -7  17  10        2.99       13.35      9.55 o 
  -6  17  10       23.92       20.27      8.99 o 
  -5  17  10       50.29       57.72     11.72 o 
  -4  17  10        3.77       10.71      8.45 o 
  -3  17  10       28.24       18.75      8.55 o 
  -2  17  10       18.99       21.83     11.08 o 
  -1  17  10        3.29       -8.16     10.62 o 
   0  17  10        0.00        9.81      9.02 o 
   1  17  10        7.56       19.08     10.13 o 
   2  17  10       61.08       80.77     10.07 o 
   3  17  10        4.60       -2.78     12.09 o 
   4  17  10       41.47       50.25     18.38 o 
   5  17  10        5.36        7.78     16.42 o 
   6  17  10        0.05        5.40     14.97 o 
  -8  18  10       26.02       29.80     12.98 o 
  -7  18  10        0.86       24.79     11.93 o 
  -6  18  10       25.33       27.55      9.63 o 
  -5  18  10       23.92       15.49     11.59 o 
  -4  18  10        0.15       -8.78      8.89 o 
  -3  18  10       78.85       78.46     10.78 o 
  -2  18  10       30.24       14.47     12.19 o 
  -1  18  10       83.63       88.98     13.47 o 
   0  18  10       28.31       23.55     12.06 o 
   1  18  10       22.09       32.87     10.05 o 
   2  18  10       17.40       25.02      8.90 o 
   3  18  10       34.12       33.70     11.11 o 
   4  18  10       15.68       18.22     20.36 o 
   5  18  10        4.34       12.65     17.36 o 
  -7  19  10        3.03        0.56      9.49 o 
  -6  19  10        0.31       13.23     10.00 o 
  -5  19  10       93.62       71.15     13.43 o 
  -4  19  10       81.44       62.71     11.08 o 
  -3  19  10       26.63       32.02     13.64 o 
  -2  19  10        1.55       18.70     12.02 o 
  -1  19  10       84.59       77.91     15.81 o 
   0  19  10      130.36      133.23     17.62 o 
   1  19  10        1.04       -0.01      9.69 o 
   2  19  10        1.35        3.16      8.72 o 
   3  19  10       29.50       24.85     10.95 o 
   4  19  10       84.30       70.48     20.47 o 
   5  19  10       43.53       52.90     19.04 o 
  -6  20  10       24.36       16.22     10.36 o 
  -5  20  10       15.25        3.43     12.33 o 
  -4  20  10        0.06        3.16      9.89 o 
  -3  20  10       23.80       18.95     12.52 o 
  -2  20  10       31.91       25.45     14.28 o 
  -1  20  10        0.00       -9.03     12.56 o 
   0  20  10       58.98       59.57     15.80 o 
   1  20  10       48.25       52.65     12.10 o 
   2  20  10       45.34       48.45     15.48 o 
   3  20  10        0.11       10.12     10.07 o 
  -4  21  10       34.36       42.08     17.32 o 
  -3  21  10        8.00       32.96     13.66 o 
  -2  21  10        4.04       12.88     13.16 o 
  -1  21  10        0.01       -3.78     11.38 o 
   0  21  10        8.36       39.72     13.09 o 
   1  21  10       10.81       23.52     11.86 o 
   2  21  10        0.71       -4.32     11.19 o 
 -13   1  11       29.46       30.24      9.87 o 
 -12   1  11       25.69       17.30      8.28 o 
 -11   1  11        0.55        4.23      6.28 o 
 -10   1  11       36.46       26.49      8.03 o 
  -9   1  11      182.14      196.80      9.25 o 
  -8   1  11       19.72       18.52      6.17 o 
  -7   1  11        0.29       -7.08      7.08 o 
  -6   1  11        0.99        1.41      4.88 o 
  -5   1  11        5.10        7.26      3.68 o 
  -4   1  11      155.43      164.43     15.11 o 
  -3   1  11       69.57       80.16     10.40 o 
  -2   1  11        0.60       -0.01      1.84 o 
  -1   1  11        7.25        0.30      3.38 o 
   0   1  11        1.37        0.24      3.62 o 
   1   1  11      312.45      313.29      8.44 o 
   2   1  11       73.49       78.71      5.01 o 
   3   1  11      407.84      401.13      7.41 o 
   4   1  11      310.78      322.30      7.66 o 
   5   1  11       76.56       84.54      6.95 o 
   6   1  11      278.21      316.60      7.66 o 
   7   1  11      236.61      228.03      5.09 o 
   8   1  11      138.74      157.20     11.96 o 
   9   1  11        0.12       10.42     22.14 o 
  11   1  11       11.08        9.33     27.34 o 
 -13   2  11        2.21        6.74      7.91 o 
 -12   2  11       11.63       -0.29      8.76 o 
 -11   2  11       31.70       50.41      8.70 o 
 -10   2  11       24.10       30.73      7.39 o 
  -9   2  11      536.33      545.31     13.64 o 
  -8   2  11        6.48        7.70      8.01 o 
  -7   2  11        3.49        2.34      4.32 o 
  -6   2  11      258.90      221.18     18.03 o 
  -5   2  11       12.77       22.80      9.76 o 
  -4   2  11       26.29       55.08     22.24 o 
  -3   2  11     3577.18     3427.30     67.77 o 
  -2   2  11      657.45      705.18     19.68 o 
  -1   2  11      344.23      402.84     15.76 o 
   0   2  11       23.86       26.15      3.87 o 
   1   2  11        1.80       -1.81      3.97 o 
   2   2  11      132.84      149.99      5.80 o 
   3   2  11     1058.56     1008.87     13.99 o 
   4   2  11       25.00       15.14      4.16 o 
   5   2  11        1.82        4.33      4.20 o 
   6   2  11      398.86      412.81      8.55 o 
   7   2  11        8.32        3.64      8.13 o 
   8   2  11        5.14        8.76      5.53 o 
   9   2  11       23.66       16.73     10.85 o 
  10   2  11        2.71        5.86     42.10 o 
  11   2  11        0.52      -28.00     29.73 o 
 -13   3  11       33.78       53.58     10.98 o 
 -12   3  11        6.99       14.48     10.06 o 
 -11   3  11        0.07        6.38      7.48 o 
 -10   3  11        8.21       -0.21      5.50 o 
  -9   3  11      760.10      732.56     16.55 o 
  -8   3  11      152.23      128.20     10.75 o 
  -7   3  11      601.66      515.80     10.45 o 
  -6   3  11      539.59      524.69     31.54 o 
  -5   3  11       39.99       51.38     10.76 o 
  -4   3  11       44.29       50.62      8.90 o 
  -3   3  11      510.86      536.66     20.61 o 
  -2   3  11      114.87      117.81      9.05 o 
  -1   3  11      472.22      499.90      7.82 o 
   0   3  11      503.73      497.14      8.90 o 
   1   3  11        3.95        3.68      4.27 o 
   2   3  11       12.75       13.76      4.31 o 
   3   3  11     2155.65     2163.07     27.13 o 
   4   3  11      480.40      479.88      8.54 o 
   5   3  11      135.56      118.53      4.21 o 
   6   3  11       43.92       43.48      7.01 o 
   7   3  11       77.17       73.79      8.72 o 
   8   3  11      413.72      445.27     13.64 o 
   9   3  11        1.86       -2.74      6.76 o 
  10   3  11       35.74       58.87     20.28 o 
  11   3  11       25.94       38.07     26.85 o 
 -13   4  11        0.69        8.24     11.61 o 
 -12   4  11        8.63        9.91      9.11 o 
 -11   4  11       12.87       21.01      7.19 o 
 -10   4  11       46.17       41.41      9.71 o 
  -9   4  11        9.05        6.61      9.78 o 
  -8   4  11      168.20      156.73      8.43 o 
  -7   4  11      133.95      155.54     12.14 o 
  -6   4  11      109.68       88.29     15.41 o 
  -5   4  11      453.09      420.64     17.15 o 
  -4   4  11      515.34      492.99     16.32 o 
  -3   4  11      210.10      243.42     13.56 o 
  -2   4  11      307.38      304.00     12.87 o 
  -1   4  11      806.13      788.29     10.51 o 
   0   4  11      138.28      155.97     11.14 o 
   1   4  11        5.72        3.41      4.26 o 
   2   4  11      388.54      422.73      8.03 o 
   3   4  11       16.14       15.09      4.33 o 
   4   4  11      156.53      163.78      6.51 o 
   5   4  11       70.56       76.45      3.80 o 
   6   4  11      170.65      176.46      9.04 o 
   7   4  11       38.00       31.38      6.78 o 
   8   4  11       10.33        6.35      6.62 o 
   9   4  11       18.56       17.63      7.45 o 
  10   4  11        2.40      -17.81     36.02 o 
 -13   5  11        0.02        0.26      9.54 o 
 -12   5  11       10.67       23.48      8.04 o 
 -11   5  11       56.83       30.08     10.14 o 
 -10   5  11        1.87        3.21      9.85 o 
  -9   5  11       22.24       22.42     13.26 o 
  -8   5  11       30.23       24.52      5.93 o 
  -7   5  11      144.64      135.87     17.48 o 
  -6   5  11       96.54      124.20     16.26 o 
  -5   5  11      126.95      168.98     18.04 o 
  -4   5  11       11.16        9.06      9.11 o 
  -3   5  11      192.96      173.30     12.27 o 
  -2   5  11      388.23      392.09     10.92 o 
  -1   5  11       24.18       16.53      3.82 o 
   0   5  11       19.52       28.64      4.32 o 
   1   5  11      484.78      515.79      9.26 o 
   2   5  11       85.33       83.51      7.44 o 
   3   5  11      570.80      601.78     11.09 o 
   4   5  11      175.96      186.13      5.67 o 
   5   5  11       70.91       55.12      4.67 o 
   6   5  11        8.03        8.84      6.61 o 
   7   5  11       40.20       43.13      7.49 o 
   8   5  11       21.60       21.08      8.51 o 
   9   5  11       24.75       26.63      8.15 o 
  10   5  11       53.27       67.55     21.31 o 
 -13   6  11        1.83       -7.23      8.30 o 
 -12   6  11       16.40       15.00      8.20 o 
 -11   6  11       60.35       36.23     12.44 o 
 -10   6  11       11.41       17.59      8.17 o 
  -9   6  11       19.45       17.87      9.88 o 
  -8   6  11      290.62      269.75     26.25 o 
  -7   6  11      848.04      774.13     34.07 o 
  -6   6  11      749.96      845.67     28.03 o 
  -5   6  11      270.53      276.77     17.36 o 
  -4   6  11       55.00       73.22     11.24 o 
  -3   6  11      400.54      384.28     20.93 o 
  -2   6  11        3.97        6.94      8.87 o 
  -1   6  11      886.20      868.73     10.37 o 
   0   6  11     1009.68      938.53     13.73 o 
   1   6  11      501.88      517.60      9.33 o 
   2   6  11      220.71      212.39      7.27 o 
   3   6  11      136.15      145.46      9.16 o 
   4   6  11      382.69      374.42      9.64 o 
   5   6  11        0.17       -4.56      6.57 o 
   6   6  11       23.55       27.10      8.68 o 
   7   6  11      150.55      192.70     11.25 o 
   8   6  11        5.22       16.64      9.89 o 
   9   6  11       26.40       20.42     10.46 o 
  10   6  11       16.29       12.89     11.84 o 
 -13   7  11       14.07       16.23     10.41 o 
 -12   7  11        5.07       -3.40      8.26 o 
 -11   7  11        5.67       14.91     11.90 o 
 -10   7  11        0.60        9.89      8.47 o 
  -9   7  11        6.11       26.91     20.18 o 
  -8   7  11       16.51       28.69     14.91 o 
  -7   7  11      130.13      121.88     16.45 o 
  -6   7  11       34.89       48.71     13.94 o 
  -5   7  11       10.22       13.81     11.47 o 
  -4   7  11        3.07       -5.96      9.18 o 
  -3   7  11        7.80        7.72     10.00 o 
  -2   7  11       43.41       43.98      5.42 o 
  -1   7  11        4.43        2.89      4.61 o 
   0   7  11      358.24      376.94     13.02 o 
   1   7  11       74.81       66.84      5.92 o 
   2   7  11     1081.19     1049.24     13.30 o 
   3   7  11       40.55       29.08      4.19 o 
   4   7  11      144.53      150.92      8.22 o 
   5   7  11      158.21      146.28      9.37 o 
   6   7  11       18.77       22.19      7.65 o 
   7   7  11        4.53        0.32      7.13 o 
   8   7  11        2.53       -5.38      9.97 o 
   9   7  11        2.00       -1.51      7.44 o 
  10   7  11        9.17       18.20     11.32 o 
 -13   8  11        0.46        7.37     12.24 o 
 -12   8  11        0.20        2.13      9.33 o 
 -11   8  11        0.56      -10.08     15.73 o 
 -10   8  11        3.75        3.26     19.31 o 
  -9   8  11       33.12       27.35     22.46 o 
  -8   8  11       48.13       53.64     17.47 o 
  -7   8  11       11.33       15.45     11.39 o 
  -6   8  11        5.07      -17.40     19.09 o 
  -5   8  11       36.15       55.02     11.96 o 
  -4   8  11       18.90       15.91     11.26 o 
  -3   8  11      349.17      307.29     15.75 o 
  -2   8  11      935.22      900.73     55.37 o 
  -1   8  11        8.19        9.31      7.10 o 
   0   8  11      274.63      258.99     12.05 o 
   1   8  11        1.23        9.91      4.90 o 
   2   8  11        6.71        7.06      4.82 o 
   3   8  11      422.34      420.53      8.99 o 
   4   8  11       71.96       78.91      4.12 o 
   5   8  11       46.19       41.93      9.41 o 
   6   8  11       97.71      100.07     12.51 o 
   7   8  11      215.19      219.02     12.81 o 
   8   8  11       13.62       29.89      9.76 o 
   9   8  11        1.63        0.03     10.00 o 
  10   8  11        0.05       -4.37      9.47 o 
 -12   9  11        3.68       23.65     21.92 o 
 -11   9  11        4.38      -40.58     40.58 o 
 -10   9  11       39.86       59.26     22.40 o 
  -9   9  11       16.15       -1.09     30.82 o 
  -8   9  11        0.13       -9.33     11.60 o 
  -7   9  11       64.91       80.00     15.60 o 
  -6   9  11      130.30      115.59     16.21 o 
  -5   9  11      211.66      213.37     22.67 o 
  -4   9  11      234.62      221.28     12.31 o 
  -3   9  11       36.19       45.31      8.21 o 
  -2   9  11       15.21       13.18     15.13 o 
  -1   9  11       18.36       25.25      7.59 o 
   0   9  11       36.88       26.50      8.25 o 
   1   9  11       17.03       16.77      6.80 o 
   2   9  11      325.31      313.97      8.81 o 
   3   9  11       22.42       18.21      4.13 o 
   4   9  11      146.64      151.61      5.26 o 
   5   9  11      479.84      454.77     26.50 o 
   6   9  11      816.34      795.52     24.94 o 
   7   9  11       55.27       52.95     10.94 o 
   8   9  11       54.40       40.50     11.10 o 
   9   9  11        4.83       -1.58     11.72 o 
 -12  10  11        1.67       -7.60     34.51 o 
 -11  10  11        0.34        0.89     14.70 o 
 -10  10  11       10.07       40.58     22.14 o 
  -9  10  11       24.73       25.57     16.13 o 
  -8  10  11       15.00       31.67     17.23 o 
  -7  10  11       34.97       32.67     15.31 o 
  -6  10  11       99.03       99.48     12.50 o 
  -5  10  11       64.82       68.17      7.31 o 
  -4  10  11       21.26       16.89      5.29 o 
  -3  10  11        0.34        3.92      4.23 o 
  -2  10  11       38.72       46.69     10.92 o 
  -1  10  11       23.94       16.55      7.88 o 
   0  10  11       19.04       20.94      8.08 o 
   1  10  11       12.16       18.03      7.98 o 
   2  10  11       42.06       27.93      9.00 o 
   3  10  11       73.92       82.17      6.97 o 
   4  10  11        2.91        9.78      4.54 o 
   5  10  11       64.52       64.36     10.23 o 
   6  10  11       18.23       20.97     10.39 o 
   7  10  11       85.52       77.78     13.69 o 
   8  10  11       30.85       11.24     10.50 o 
   9  10  11       10.75       43.22     16.96 o 
 -12  11  11        6.80       38.19     23.22 o 
 -11  11  11        7.21        1.30     19.31 o 
 -10  11  11        4.18       25.89     18.12 o 
  -9  11  11        6.30       17.14     21.27 o 
  -8  11  11       48.80       24.82     15.62 o 
  -7  11  11      193.19      158.06     14.72 o 
  -6  11  11        4.08       19.50      7.59 o 
  -5  11  11        8.34        2.80      8.21 o 
  -4  11  11      552.68      550.40     20.92 o 
  -3  11  11      113.40      108.01     17.64 o 
  -2  11  11      388.38      363.68     19.18 o 
  -1  11  11       23.61       26.53      9.80 o 
   0  11  11       80.14       88.30      9.70 o 
   1  11  11      419.59      450.35     15.11 o 
   2  11  11       16.80       14.63      6.91 o 
   3  11  11      128.85      121.06      7.97 o 
   4  11  11      202.11      203.35     11.00 o 
   5  11  11       56.92       41.06     10.91 o 
   6  11  11       65.40       77.06     11.55 o 
   7  11  11       15.97       35.33     11.76 o 
   8  11  11       10.37       21.63     16.76 o 
   9  11  11        0.11       43.69     12.61 o 
 -11  12  11        3.67      -22.14     22.14 o 
 -10  12  11       12.77       14.97     21.27 o 
  -9  12  11        2.69        4.55     12.44 o 
  -8  12  11      183.50      188.07     12.40 o 
  -7  12  11        9.81       11.70      8.43 o 
  -6  12  11      303.02      311.49     29.95 o 
  -5  12  11       93.90       89.50     10.48 o 
  -4  12  11      258.67      259.22     15.51 o 
  -3  12  11       73.60       72.89      8.71 o 
  -2  12  11     1810.75     1731.10     38.07 o 
  -1  12  11       18.91       19.26      9.37 o 
   0  12  11      477.18      505.51     16.02 o 
   1  12  11       97.43      105.09     16.49 o 
   2  12  11      187.86      207.09     10.96 o 
   3  12  11      304.34      325.41     15.37 o 
   4  12  11        5.80       -2.19      5.47 o 
   5  12  11       24.57       31.85     12.46 o 
   6  12  11       48.28       60.26     11.88 o 
   7  12  11        4.36       21.88     11.08 o 
   8  12  11        1.68       -6.31     13.85 o 
 -11  13  11       14.90       84.42     26.48 o 
 -10  13  11       16.68       -4.61     16.32 o 
  -9  13  11        0.74      -16.19     16.19 o 
  -8  13  11       11.47       12.27     13.84 o 
  -7  13  11        6.57        5.35      6.55 o 
  -6  13  11      306.75      288.00     13.86 o 
  -5  13  11       75.76       71.06      9.27 o 
  -4  13  11      361.17      365.57     10.92 o 
  -3  13  11       86.08       63.88      9.58 o 
  -2  13  11      162.18      192.30     15.69 o 
  -1  13  11       86.89       92.51     14.43 o 
   0  13  11      249.74      269.09     13.59 o 
   1  13  11       91.16       95.71     12.49 o 
   2  13  11       92.43      147.21     33.02 o 
   3  13  11      123.93      127.35     14.12 o 
   4  13  11      190.43      185.73      8.11 o 
   5  13  11       64.40       65.85     14.57 o 
   6  13  11        8.14       26.46     13.51 o 
   7  13  11       37.28       30.57     12.07 o 
   8  13  11        0.22        5.91     12.98 o 
 -10  14  11       16.68      -23.65     23.65 o 
  -9  14  11       19.92       28.91     10.21 o 
  -8  14  11        7.02       10.92      7.72 o 
  -7  14  11        1.52        7.05      9.52 o 
  -6  14  11       43.89       28.62      7.04 o 
  -5  14  11        2.02        4.42      6.02 o 
  -4  14  11       66.81       68.36      7.63 o 
  -3  14  11      192.28      176.44     11.97 o 
  -2  14  11       94.01      117.99     14.16 o 
  -1  14  11       53.62       39.87     12.13 o 
   0  14  11      113.62       94.80     13.39 o 
   1  14  11       56.21       44.69      9.91 o 
   2  14  11       28.04       41.84     11.50 o 
   3  14  11       64.78       77.77     11.21 o 
   4  14  11        1.39        7.18      5.70 o 
   5  14  11       36.63       46.85     18.68 o 
   6  14  11        4.95       32.32     19.55 o 
   7  14  11        2.06       -4.47     12.34 o 
   8  14  11       31.56       41.46     15.45 o 
 -10  15  11        1.81      -14.89     14.89 o 
  -9  15  11       15.76       28.00     10.34 o 
  -8  15  11       19.56       23.25     13.67 o 
  -7  15  11        5.14       20.80     12.65 o 
  -6  15  11       17.28       21.48     12.80 o 
  -5  15  11        1.40       11.95     10.01 o 
  -4  15  11       13.78       22.93      9.93 o 
  -3  15  11       14.95       15.60      8.99 o 
  -2  15  11      150.40      163.13     23.19 o 
  -1  15  11       14.01       18.55     12.22 o 
   0  15  11       31.66       37.84     12.32 o 
   1  15  11      126.08      178.88     37.56 o 
   2  15  11       10.37       18.86      9.47 o 
   3  15  11       49.06       47.08      9.95 o 
   4  15  11        0.00        2.45      6.71 o 
   5  15  11       43.42       42.52     18.87 o 
   6  15  11        3.32       23.65     14.83 o 
   7  15  11        5.67       30.16     23.22 o 
  -9  16  11       49.89       50.04     10.47 o 
  -8  16  11       35.20       51.98      9.99 o 
  -7  16  11       74.73       87.44     13.43 o 
  -6  16  11       39.76       44.48      9.03 o 
  -5  16  11        3.09        3.73      7.06 o 
  -4  16  11        2.24       -9.99      9.99 o 
  -3  16  11        2.72        4.70      8.92 o 
  -2  16  11        2.96       10.07     11.71 o 
  -1  16  11       22.52       19.56     10.51 o 
   0  16  11       68.94       75.28     15.19 o 
   1  16  11        9.06       12.74     10.63 o 
   2  16  11       73.67       87.96     13.36 o 
   3  16  11       11.62       -2.88     13.37 o 
   4  16  11        9.28        1.02     16.01 o 
   5  16  11       11.12       13.73     14.76 o 
   6  16  11        9.53       24.05     26.91 o 
  -8  17  11        0.67        5.89     11.11 o 
  -7  17  11        1.03       42.22     14.73 o 
  -6  17  11       33.48       23.93     11.28 o 
  -5  17  11       19.78       18.74      9.03 o 
  -4  17  11        1.73        7.21      8.29 o 
  -3  17  11        3.03       -3.04     10.37 o 
  -2  17  11       38.34       32.74     14.25 o 
  -1  17  11        3.20        1.55      9.33 o 
   0  17  11       31.01       24.19     11.62 o 
   1  17  11       47.57       52.87     13.57 o 
   2  17  11       11.60        8.94     16.35 o 
   3  17  11       28.41       14.38     10.19 o 
   4  17  11        0.21      -17.92     17.92 o 
   5  17  11        2.40       -4.10     14.58 o 
   6  17  11       19.85       21.40     16.40 o 
  -8  18  11        0.44       14.31     14.12 o 
  -7  18  11       21.06       11.71     10.78 o 
  -6  18  11        0.50       -3.48     11.00 o 
  -5  18  11        1.42       -9.19      9.19 o 
  -4  18  11       26.99       35.88     10.34 o 
  -3  18  11       25.68       13.76     12.63 o 
  -2  18  11       41.31       33.42     14.73 o 
  -1  18  11       14.08       23.96     11.65 o 
   0  18  11       68.16       44.67     11.02 o 
   1  18  11        0.76       12.69      9.86 o 
   2  18  11        0.03        1.57     11.73 o 
   3  18  11       12.75       18.17     12.89 o 
   4  18  11       18.85       24.38     16.68 o 
   5  18  11        4.00        5.15     21.16 o 
  -7  19  11        2.54       55.78     35.81 o 
  -6  19  11        3.18       15.34     16.23 o 
  -5  19  11        0.01        6.64     10.10 o 
  -4  19  11       33.12       30.10      9.91 o 
  -3  19  11        0.03        6.52     11.14 o 
  -2  19  11        8.33        3.63     14.66 o 
  -1  19  11        3.08       21.32     11.99 o 
   0  19  11        1.60       -0.49      9.59 o 
   1  19  11       56.09       77.72     14.55 o 
   2  19  11        2.12       -1.62     15.44 o 
   3  19  11       46.00       56.43     21.75 o 
   4  19  11        3.65       35.53     22.24 o 
  -5  20  11       13.32        3.86      9.99 o 
  -4  20  11       26.96       46.58     12.85 o 
  -3  20  11        2.40       -4.11      9.44 o 
  -2  20  11        0.20       10.53     12.54 o 
  -1  20  11       31.97       63.21     16.33 o 
   0  20  11       12.53        4.49     10.69 o 
   1  20  11       13.77       12.89     10.23 o 
   2  20  11        2.59      -12.76     12.76 o 
  -3  21  11        3.38       11.77     10.32 o 
  -2  21  11        5.32        7.70     15.83 o 
  -1  21  11        2.12        5.74     16.32 o 
   0  21  11        0.30       13.19     14.14 o 
 -13   0  12       35.98       27.89     15.16 o 
 -12   0  12        0.64       -4.51     10.02 o 
 -11   0  12       26.74       25.83     16.39 o 
 -10   0  12       27.68       17.93      8.93 o 
  -9   0  12        9.96       -6.99      6.99 o 
  -8   0  12      124.11      110.58     11.62 o 
  -7   0  12      116.58      149.39      7.52 o 
  -6   0  12       11.87        6.38      3.87 o 
  -5   0  12       52.74       66.62     20.18 o 
  -4   0  12      111.51      103.18      5.97 o 
  -3   0  12       68.05       49.76     12.48 o 
  -2   0  12      600.56      632.38     22.20 o 
  -1   0  12        2.77        4.99      6.79 o 
   0   0  12       54.53       64.32      6.87 o 
   1   0  12      971.69      904.29     13.35 o 
   2   0  12       69.60       77.06      6.40 o 
   3   0  12      155.67      146.43     10.86 o 
   4   0  12       66.80       57.89      7.80 o 
   5   0  12      346.16      372.39     13.86 o 
   6   0  12        0.14       -0.50      5.08 o 
   7   0  12        0.18       -0.51      3.88 o 
   8   0  12        2.85      -20.62     22.57 o 
   9   0  12       29.89       23.44     24.09 o 
  10   0  12        2.67        7.16     24.74 o 
 -13   1  12        1.14        3.94      9.26 o 
 -12   1  12       20.29       20.95      7.53 o 
 -11   1  12        0.69        4.77      8.21 o 
 -10   1  12        0.41       -5.53      5.60 o 
  -9   1  12        2.97       -2.59      4.87 o 
  -8   1  12        2.52        1.75      5.06 o 
  -7   1  12      186.94      195.75      7.02 o 
  -6   1  12      121.33      137.90      4.70 o 
  -5   1  12      638.88      649.87      9.70 o 
  -4   1  12       15.12       28.32     15.44 o 
  -3   1  12        3.58        2.59     10.80 o 
  -2   1  12        1.38        5.24      5.68 o 
  -1   1  12      303.22      333.52      9.90 o 
   0   1  12       65.75       72.32      5.37 o 
   1   1  12       43.04       51.23      6.17 o 
   2   1  12       26.07       31.08      4.78 o 
   3   1  12       59.46       75.74      6.26 o 
   4   1  12      104.39       89.30      8.38 o 
   5   1  12       50.83       41.29      5.22 o 
   6   1  12      142.57      133.76      7.97 o 
   7   1  12        0.77        4.59      9.02 o 
   8   1  12      330.20      328.79      9.83 o 
   9   1  12        0.41      -10.18     18.77 o 
  10   1  12        0.00        1.38     20.01 o 
 -13   2  12       37.41       34.15      8.94 o 
 -12   2  12        2.91        1.53      6.61 o 
 -11   2  12       11.23        9.98     10.25 o 
 -10   2  12        3.29        3.92      5.55 o 
  -9   2  12        1.45        3.78      5.12 o 
  -8   2  12       98.84      115.37      9.83 o 
  -7   2  12       19.73       21.57      5.99 o 
  -6   2  12       63.61       63.14      5.39 o 
  -5   2  12      166.95      194.37     14.43 o 
  -4   2  12      169.02      149.72     15.80 o 
  -3   2  12     1609.56     1686.19     29.91 o 
  -2   2  12      900.89      897.13     16.50 o 
  -1   2  12       14.33       22.41      6.51 o 
   0   2  12      136.38      136.63      5.20 o 
   1   2  12       31.34       35.60      4.63 o 
   2   2  12       44.73       45.58      5.04 o 
   3   2  12        3.45        1.47      4.21 o 
   4   2  12      133.26      144.71      8.27 o 
   5   2  12      681.01      666.29     12.48 o 
   6   2  12        2.05        9.77      5.08 o 
   7   2  12        7.32       10.40     11.09 o 
   8   2  12      122.83      138.15     15.22 o 
   9   2  12        0.25       17.65     24.96 o 
  10   2  12       10.35       23.13     18.91 o 
 -13   3  12        0.21        7.38      8.13 o 
 -12   3  12        1.14        0.59      7.82 o 
 -11   3  12        0.50        7.75      8.00 o 
 -10   3  12       20.52       33.40      7.70 o 
  -9   3  12       51.06       45.21      7.28 o 
  -8   3  12        0.74       -6.01      6.01 o 
  -7   3  12       83.09       96.40      9.71 o 
  -6   3  12      482.55      542.16     32.16 o 
  -5   3  12       51.34       65.58     16.48 o 
  -4   3  12      666.22      685.00     18.26 o 
  -3   3  12        9.74        1.65      4.91 o 
  -2   3  12       31.14       35.26      7.30 o 
  -1   3  12       15.57        4.92      6.20 o 
   0   3  12        0.11        1.83      4.01 o 
   1   3  12      227.22      233.60      7.62 o 
   2   3  12        9.75        9.38      4.30 o 
   3   3  12      689.56      701.76     14.75 o 
   4   3  12     1459.15     1428.68     17.78 o 
   5   3  12       61.36       68.10      4.41 o 
   6   3  12        0.13        4.07      3.47 o 
   7   3  12      117.06      106.86      9.74 o 
   8   3  12        5.58       10.09      6.29 o 
   9   3  12      111.23       87.22     20.67 o 
  10   3  12        5.95       12.72     22.77 o 
 -13   4  12        1.82        5.75      8.78 o 
 -12   4  12      128.75      152.76     16.21 o 
 -11   4  12        0.82        2.64      6.65 o 
 -10   4  12        6.65       10.41      6.37 o 
  -9   4  12      313.29      337.63     14.43 o 
  -8   4  12      117.80      120.93      9.13 o 
  -7   4  12      603.18      577.81     22.99 o 
  -6   4  12      262.20      276.61     21.66 o 
  -5   4  12        8.83        2.66      9.16 o 
  -4   4  12      150.75      161.49     12.61 o 
  -3   4  12      214.66      220.52     11.83 o 
  -2   4  12        2.84        1.26      6.70 o 
  -1   4  12      293.09      306.39     15.14 o 
   0   4  12        5.53       10.13      3.35 o 
   1   4  12      292.64      304.55      7.64 o 
   2   4  12      141.22      155.51      5.77 o 
   3   4  12       41.08       42.87      5.14 o 
   4   4  12      295.31      283.81      7.55 o 
   5   4  12        4.50        7.83      2.84 o 
   6   4  12       28.64       30.72      6.84 o 
   7   4  12       25.51       27.33      8.47 o 
   8   4  12        5.50        3.86      7.96 o 
   9   4  12       91.52       85.81     20.03 o 
  10   4  12       21.40       20.76     19.06 o 
 -13   5  12        0.46       13.75      8.56 o 
 -12   5  12       20.21       40.75      9.99 o 
 -11   5  12        0.02       14.73     11.06 o 
 -10   5  12        1.53        4.10      6.91 o 
  -9   5  12       22.88        8.62      7.46 o 
  -8   5  12        1.50       -0.27     24.85 o 
  -7   5  12        3.68        2.91     13.11 o 
  -6   5  12      117.90      117.25     17.25 o 
  -5   5  12       14.51       24.02     10.99 o 
  -4   5  12        0.12        7.13      8.26 o 
  -3   5  12        1.95       -2.69      7.53 o 
  -2   5  12       28.91       34.14      7.74 o 
  -1   5  12     1001.26     1005.21     11.80 o 
   0   5  12       38.44       48.34      4.07 o 
   1   5  12        7.09        5.03      4.36 o 
   2   5  12      176.82      168.56      8.99 o 
   3   5  12        7.45       -0.31      4.38 o 
   4   5  12      331.70      308.83      9.16 o 
   5   5  12       88.08       88.43      3.32 o 
   6   5  12      193.44      198.16      9.82 o 
   7   5  12      155.74      123.47     12.89 o 
   8   5  12        6.90        4.00      7.48 o 
   9   5  12       13.56       14.43      8.29 o 
  10   5  12        2.21      -19.06     19.06 o 
 -13   6  12        0.00       -9.25      9.25 o 
 -12   6  12        0.39       16.29     14.80 o 
 -11   6  12       10.21       20.96     13.29 o 
 -10   6  12       34.46       12.62     11.55 o 
  -9   6  12       19.12       44.71     39.06 o 
  -8   6  12      104.04       96.99     22.38 o 
  -7   6  12      307.88      309.78     22.48 o 
  -6   6  12      153.94      177.10     16.01 o 
  -5   6  12      434.47      453.24     22.00 o 
  -4   6  12      358.74      388.32     19.73 o 
  -3   6  12      700.55      747.70     28.46 o 
  -2   6  12       61.63       55.51      7.38 o 
  -1   6  12      200.99      199.09      6.63 o 
   0   6  12       53.83       56.43      5.60 o 
   1   6  12       23.03       23.53      4.52 o 
   2   6  12      139.47      132.22      9.78 o 
   3   6  12      366.89      372.25      9.25 o 
   4   6  12       17.04       25.26      4.75 o 
   5   6  12        0.67       15.00      8.23 o 
   6   6  12      359.58      338.79     14.78 o 
   7   6  12        9.93       10.38     10.23 o 
   8   6  12       44.72       31.49      9.17 o 
   9   6  12       60.21       62.54     11.32 o 
  10   6  12       26.24       28.84     20.02 o 
 -13   7  12       38.27       37.85     18.09 o 
 -12   7  12        0.20        7.71     11.40 o 
 -11   7  12       34.55       40.06     18.50 o 
 -10   7  12       52.14       78.56     25.61 o 
  -9   7  12      176.78      166.25     36.13 o 
  -8   7  12      265.55      330.53     48.29 o 
  -7   7  12      539.12      636.70     97.87 o 
  -6   7  12      451.71      437.10     20.78 o 
  -5   7  12      144.38      145.18     14.55 o 
  -4   7  12      164.96      159.03     16.18 o 
  -3   7  12      134.56      166.70     16.57 o 
  -2   7  12      145.45      162.22     10.78 o 
  -1   7  12        1.70       -0.73      3.80 o 
   0   7  12       11.32       10.47      4.29 o 
   1   7  12       23.62       28.00      4.98 o 
   2   7  12      810.00      806.98     12.64 o 
   3   7  12      329.44      354.87     10.07 o 
   4   7  12      188.46      174.19      8.58 o 
   5   7  12      452.00      420.62     14.29 o 
   6   7  12      383.00      359.95     30.40 o 
   7   7  12        0.04        5.12      8.38 o 
   8   7  12        1.24       21.57      8.81 o 
   9   7  12        0.02        9.72     11.40 o 
 -12   8  12        0.12       10.59     19.02 o 
 -11   8  12       40.17       73.79     26.26 o 
 -10   8  12        1.84       12.31     16.03 o 
  -9   8  12       31.56       12.76     15.39 o 
  -8   8  12        0.53        1.88     13.86 o 
  -7   8  12       56.17       41.96     13.05 o 
  -6   8  12      184.98      236.54     19.46 o 
  -5   8  12      291.34      278.35     19.77 o 
  -4   8  12       77.79       58.17     15.71 o 
  -3   8  12      398.21      381.67     33.42 o 
  -2   8  12      413.21      380.32     30.10 o 
  -1   8  12       28.06       21.73      6.50 o 
   0   8  12        0.09        2.48      5.43 o 
   1   8  12      514.90      536.70      9.94 o 
   2   8  12      114.48      122.11      5.97 o 
   3   8  12       31.45       21.87      4.42 o 
   4   8  12       31.20       34.60      5.18 o 
   5   8  12      220.13      212.11     12.02 o 
   6   8  12        2.74        1.23      8.68 o 
   7   8  12       68.70       46.82     14.01 o 
   8   8  12       17.03        8.98      9.64 o 
   9   8  12        8.66        2.01      9.70 o 
 -12   9  12       31.64      -16.28     22.57 o 
 -11   9  12        6.96       26.99     22.84 o 
 -10   9  12       29.38       13.02     36.46 o 
  -9   9  12        9.35       23.44     37.33 o 
  -8   9  12       47.39       36.12     14.12 o 
  -7   9  12       58.84       66.04     14.15 o 
  -6   9  12      407.62      459.54     26.35 o 
  -5   9  12        7.16       -0.28     10.05 o 
  -4   9  12      825.26      815.74     25.54 o 
  -3   9  12      360.06      375.99      8.61 o 
  -2   9  12        1.92       -1.04     13.44 o 
  -1   9  12      244.01      233.61     19.20 o 
   0   9  12      147.37      151.09     16.01 o 
   1   9  12     1966.68     1945.48     23.21 o 
   2   9  12      283.15      285.78      8.91 o 
   3   9  12       19.80       19.78      5.52 o 
   4   9  12      115.39      123.88      5.32 o 
   5   9  12       43.18       45.95     10.14 o 
   6   9  12       16.21       25.48     11.72 o 
   7   9  12       16.69       23.87      9.68 o 
   8   9  12        9.48       33.64     21.46 o 
   9   9  12       21.70       24.10     10.36 o 
 -12  10  12        1.23       24.88     27.02 o 
 -11  10  12       43.43       16.93     22.79 o 
 -10  10  12        0.47        4.50     15.97 o 
  -9  10  12       54.76       52.71     18.54 o 
  -8  10  12        5.43       -3.23     17.09 o 
  -7  10  12        1.41        5.00     14.45 o 
  -6  10  12      663.46      674.42     25.94 o 
  -5  10  12      282.96      235.00     35.59 o 
  -4  10  12       97.16       88.36      2.97 o 
  -3  10  12      760.18      697.52     24.56 o 
  -2  10  12      194.77      181.79     14.40 o 
  -1  10  12       42.69       40.33     10.60 o 
   0  10  12      397.59      418.15     15.02 o 
   1  10  12      554.01      578.74     19.53 o 
   2  10  12     1218.99     1222.65     22.52 o 
   3  10  12       10.80       13.28      5.65 o 
   4  10  12      114.42      119.10      6.53 o 
   5  10  12        1.78        2.87      9.17 o 
   6  10  12       26.99       10.66     10.21 o 
   7  10  12       89.83       72.10     13.53 o 
   8  10  12        0.95        9.47     10.56 o 
   9  10  12        1.88       21.71     12.75 o 
 -11  11  12       86.75      116.07     29.08 o 
 -10  11  12       15.19        0.00     19.53 o 
  -8  11  12       58.54       93.98     16.12 o 
  -7  11  12       99.39       95.88     15.86 o 
  -6  11  12       87.09       91.11      9.05 o 
  -5  11  12       12.02       10.32      4.26 o 
  -4  11  12       43.33       42.32      3.97 o 
  -3  11  12      171.08      197.99      6.55 o 
  -2  11  12       32.19        8.42     11.80 o 
  -1  11  12      363.74      350.66     14.33 o 
   0  11  12       10.94       20.72      9.31 o 
   1  11  12       59.67       59.91     10.85 o 
   2  11  12        3.04        0.95      6.40 o 
   3  11  12      109.16      115.83      7.96 o 
   4  11  12       29.26       18.88      4.49 o 
   5  11  12       11.86        8.96      9.23 o 
   6  11  12       70.20       77.70     12.61 o 
   7  11  12      105.28      124.10     14.29 o 
   8  11  12       47.73       56.12     12.53 o 
 -11  12  12        9.84       96.79     46.88 o 
 -10  12  12       14.54       58.28     32.01 o 
  -9  12  12       34.28       81.80     18.81 o 
  -8  12  12       31.06       49.99     41.12 o 
  -7  12  12       14.29       14.04      5.80 o 
  -6  12  12        0.49       -4.69      8.37 o 
  -5  12  12       17.59       11.72      8.55 o 
  -4  12  12      299.18      302.22     16.57 o 
  -3  12  12       68.53       49.81     10.66 o 
  -2  12  12      105.90      125.69     14.21 o 
  -1  12  12      194.32      212.78     12.88 o 
   0  12  12       53.36       51.35     12.79 o 
   1  12  12      256.12      272.57     14.85 o 
   2  12  12      191.88      187.34     15.95 o 
   3  12  12       19.06       17.18      6.56 o 
   4  12  12      128.62      137.36      6.99 o 
   5  12  12        8.01        7.77     10.43 o 
   6  12  12       19.47       13.04     22.11 o 
   7  12  12        8.94      -10.86     12.08 o 
   8  12  12       77.15       93.95     20.79 o 
 -11  13  12        9.05       15.84     30.17 o 
 -10  13  12        2.31       13.45     22.57 o 
  -9  13  12       63.98       65.05     19.75 o 
  -8  13  12      105.40      101.66     35.58 o 
  -7  13  12        5.05       19.38     21.13 o 
  -6  13  12      112.54      113.23     10.54 o 
  -5  13  12       17.08       11.26     11.34 o 
  -4  13  12       92.35       93.06      6.98 o 
  -3  13  12       21.71       27.01      6.07 o 
  -2  13  12      128.75      102.56     19.73 o 
  -1  13  12       15.65       25.13      9.75 o 
   0  13  12      407.18      419.04     18.64 o 
   1  13  12      160.89      176.66     12.05 o 
   2  13  12       29.88       28.07      9.35 o 
   3  13  12       90.87      102.18      8.78 o 
   4  13  12       12.56        4.32      5.21 o 
   5  13  12        0.46       -0.41     10.71 o 
   6  13  12       33.13       39.13     13.28 o 
   7  13  12       38.60       -8.87     14.22 o 
 -10  14  12        0.19      -12.02     18.24 o 
  -9  14  12       75.57       89.55     17.80 o 
  -8  14  12       27.18       38.83     22.72 o 
  -7  14  12        8.16        2.01      9.24 o 
  -6  14  12       99.44      119.43     14.28 o 
  -5  14  12        0.00        5.61      7.71 o 
  -4  14  12        0.00       -0.11      8.22 o 
  -3  14  12      144.97      157.73     15.44 o 
  -2  14  12       19.13       13.29     11.91 o 
  -1  14  12      183.62      144.47     15.09 o 
   0  14  12        9.11       17.15      9.99 o 
   1  14  12       42.70       45.77     10.13 o 
   2  14  12       32.22       46.53      9.48 o 
   3  14  12      150.16      164.27     14.05 o 
   4  14  12        1.10       18.73     15.66 o 
   5  14  12       18.56       21.10     18.66 o 
   6  14  12        3.94       23.91     12.27 o 
   7  14  12       53.09       74.01     19.08 o 
  -9  15  12       20.82       32.79     31.98 o 
  -8  15  12       35.96       61.57     20.45 o 
  -7  15  12       58.23       69.95     14.48 o 
  -6  15  12       12.81       12.40      6.82 o 
  -5  15  12      191.50      169.16     20.20 o 
  -4  15  12        9.09       21.71      7.99 o 
  -3  15  12        0.07       32.40     22.16 o 
  -2  15  12       96.95      124.37     17.45 o 
  -1  15  12       53.86       79.82     13.10 o 
   0  15  12       14.03        7.87      9.72 o 
   1  15  12       33.99       28.48     11.18 o 
   2  15  12      119.86      138.56     12.14 o 
   3  15  12      108.40       97.69     13.62 o 
   4  15  12        0.06       18.41     14.12 o 
   5  15  12        6.71       22.34     16.91 o 
   6  15  12       27.89       49.35     18.01 o 
  -9  16  12       85.60      119.25     33.07 o 
  -8  16  12       13.96        0.79     15.39 o 
  -7  16  12       76.99       84.60     32.29 o 
  -6  16  12       65.20       82.77     18.51 o 
  -5  16  12       43.21       39.19      8.95 o 
  -4  16  12        8.37       19.67      7.46 o 
  -3  16  12        5.65       12.10      8.50 o 
  -2  16  12       95.12       83.71     18.93 o 
  -1  16  12       12.35        1.58     10.49 o 
   0  16  12       28.15        6.32     11.80 o 
   1  16  12        0.88        9.64     12.96 o 
   2  16  12       10.11       15.80     12.18 o 
   3  16  12        2.24        8.79     10.90 o 
   4  16  12        4.80       -8.58     16.15 o 
   5  16  12       44.94       21.28     17.49 o 
   6  16  12       24.24        9.06     45.90 o 
  -8  17  12       20.22       38.46     31.57 o 
  -7  17  12       24.45       39.63     27.91 o 
  -6  17  12       10.84        0.01      9.28 o 
  -5  17  12        2.95        0.60      9.57 o 
  -4  17  12        5.80        1.41      9.44 o 
  -3  17  12        1.30       -1.37      9.11 o 
  -2  17  12       42.94       54.02     12.89 o 
  -1  17  12       20.66       12.77     13.17 o 
   0  17  12      123.45      148.52     14.76 o 
   1  17  12       67.91      105.06     14.15 o 
   2  17  12       69.63       43.35     11.35 o 
   3  17  12       39.24       39.24     13.51 o 
   4  17  12       60.47       79.04     25.03 o 
   5  17  12        0.88       -1.85     17.79 o 
  -7  18  12       21.56       15.37     18.94 o 
  -6  18  12        5.93       -7.49     18.48 o 
  -5  18  12       32.94       24.34     11.25 o 
  -4  18  12       10.82       22.94     11.03 o 
  -3  18  12        1.77       17.41     10.22 o 
  -2  18  12        3.66      -11.85     11.85 o 
  -1  18  12       16.52        7.17     11.53 o 
   0  18  12       21.75       -0.78     10.71 o 
   1  18  12        9.00       13.23     11.56 o 
   2  18  12        1.62        8.40     10.33 o 
   3  18  12        0.06       19.20     16.66 o 
   4  18  12        2.81        1.39     22.38 o 
  -6  19  12       11.42        7.87     14.89 o 
  -5  19  12        0.33        2.87     14.40 o 
  -4  19  12        0.01       -1.53     11.32 o 
  -3  19  12        0.10       -0.08      8.41 o 
  -2  19  12       18.00       22.56     13.10 o 
  -1  19  12       11.79       17.22     11.18 o 
   0  19  12        5.98       26.15     16.81 o 
   1  19  12       12.46       13.28     12.63 o 
   2  19  12       80.53       71.78     19.75 o 
   3  19  12       12.65       23.73     22.17 o 
  -4  20  12       29.61       45.10     16.95 o 
  -3  20  12       27.61       26.76     10.94 o 
  -2  20  12        9.46       18.30     13.37 o 
  -1  20  12        4.31        9.18     13.30 o 
   0  20  12       17.31       47.48     16.25 o 
   1  20  12       13.07        9.93     16.20 o 
 -13   1  13        4.47        1.96      8.30 o 
 -12   1  13       11.61       13.62      8.17 o 
 -11   1  13       11.67        1.14      7.09 o 
 -10   1  13       21.88       13.24      6.79 o 
  -9   1  13        2.55        1.15      4.65 o 
  -8   1  13      107.31       95.09      6.06 o 
  -7   1  13        3.18        3.25      2.97 o 
  -6   1  13       12.22       11.55      3.13 o 
  -5   1  13       69.25       90.49     19.71 o 
  -4   1  13       25.58       16.04      5.48 o 
  -3   1  13      438.26      442.30     12.09 o 
  -2   1  13      103.96       97.33      7.99 o 
  -1   1  13      157.68      169.96      9.25 o 
   0   1  13       51.95       71.14      6.11 o 
   1   1  13       10.54       16.79      5.27 o 
   2   1  13        1.93       -4.10      4.60 o 
   3   1  13      797.57      791.77     13.47 o 
   4   1  13      251.09      271.12      8.85 o 
   5   1  13       10.22        7.59      5.64 o 
   6   1  13       32.08       37.97      6.27 o 
   7   1  13      176.36      185.79      7.68 o 
   8   1  13       19.43       50.06     21.26 o 
   9   1  13       25.39        5.10     16.27 o 
  10   1  13       21.46        4.99     17.65 o 
 -13   2  13        1.73        6.86      9.47 o 
 -12   2  13       82.40       94.09     15.50 o 
 -11   2  13        6.96        7.54      6.43 o 
 -10   2  13       14.46        7.17      5.70 o 
  -9   2  13      207.52      202.39     12.78 o 
  -8   2  13      620.65      551.41     19.85 o 
  -7   2  13      839.53      790.38     43.94 o 
  -6   2  13      131.45      151.89     15.32 o 
  -5   2  13        1.98       -2.71     10.15 o 
  -4   2  13        3.76       -7.17      7.98 o 
  -3   2  13      233.84      257.99     14.59 o 
  -2   2  13        0.40       -4.58      4.58 o 
  -1   2  13      115.36      136.78     17.24 o 
   0   2  13        2.75       12.75      4.54 o 
   1   2  13       25.30       27.44      6.51 o 
   2   2  13      216.34      225.81      7.70 o 
   3   2  13      323.51      353.09      8.62 o 
   4   2  13      172.81      195.94      8.83 o 
   5   2  13      256.22      278.70      9.58 o 
   6   2  13        5.50        5.22      4.53 o 
   7   2  13        5.56        5.72      8.34 o 
   8   2  13       70.48       57.45     24.59 o 
   9   2  13       91.44       90.32     21.00 o 
  10   2  13        0.27      -12.13     22.71 o 
 -13   3  13       44.57       33.12     10.58 o 
 -12   3  13       75.13       67.29     15.53 o 
 -11   3  13       16.17       11.43      6.50 o 
 -10   3  13        1.91        8.21      5.72 o 
  -9   3  13       76.73       63.23     10.45 o 
  -8   3  13        4.38        6.81      6.91 o 
  -7   3  13       73.02      109.61     17.63 o 
  -6   3  13      180.74      216.50     16.58 o 
  -5   3  13       38.26       62.12     16.66 o 
  -4   3  13      335.35      382.10     19.77 o 
  -3   3  13      557.90      576.66     14.29 o 
  -2   3  13      520.44      566.53     15.74 o 
  -1   3  13       61.74       69.47      6.68 o 
   0   3  13      348.36      323.07     10.66 o 
   1   3  13       24.54       28.13      6.11 o 
   2   3  13       60.00       77.98      8.82 o 
   3   3  13       61.48       71.53     10.48 o 
   4   3  13        1.12        0.76      4.45 o 
   5   3  13        3.94        4.40      3.38 o 
   6   3  13       76.98       87.05      8.46 o 
   7   3  13       13.18       11.42     10.38 o 
   8   3  13        0.85        0.68     10.90 o 
   9   3  13        8.55      -11.77     17.22 o 
 -13   4  13        2.03       14.41     13.84 o 
 -12   4  13        4.79        5.47      7.18 o 
 -11   4  13        2.38        7.13      7.67 o 
 -10   4  13       25.96       20.29      7.11 o 
  -9   4  13      221.75      237.42     12.65 o 
  -8   4  13      160.86      153.63     18.86 o 
  -7   4  13      144.44      206.17     20.06 o 
  -6   4  13        0.23      -10.41     12.87 o 
  -5   4  13       71.55       64.94     14.43 o 
  -4   4  13      603.78      602.51     18.43 o 
  -3   4  13       86.66      105.30      8.84 o 
  -2   4  13      501.78      527.41     13.43 o 
  -1   4  13       40.48       38.20      6.34 o 
   0   4  13       15.11       17.66      5.31 o 
   1   4  13       21.68       27.11      5.02 o 
   2   4  13       43.29       65.72      6.45 o 
   3   4  13       31.44       31.98      5.57 o 
   4   4  13      399.36      394.79      9.01 o 
   5   4  13      105.92      115.84      4.83 o 
   6   4  13       76.06       80.70     10.29 o 
   7   4  13       51.22       32.03     11.60 o 
   8   4  13       59.19       54.41     12.69 o 
   9   4  13       55.81       57.96     19.95 o 
 -13   5  13        0.04       -2.52      9.93 o 
 -12   5  13        2.71       -5.80     12.96 o 
 -11   5  13        2.94       -2.69      8.96 o 
 -10   5  13       11.72        9.99      7.80 o 
  -9   5  13       31.16       36.62     14.49 o 
  -8   5  13       12.51        1.89     11.85 o 
  -7   5  13       15.97       18.92     12.81 o 
  -6   5  13      454.68      414.77     27.30 o 
  -5   5  13       99.59      127.42     19.23 o 
  -4   5  13        0.22       -8.81      8.98 o 
  -3   5  13      510.06      522.59     20.81 o 
  -2   5  13       32.44       43.19      6.61 o 
  -1   5  13      169.57      195.44      9.19 o 
   0   5  13      476.15      470.16      9.60 o 
   1   5  13       12.42       16.17      4.51 o 
   2   5  13       60.11       83.17      7.25 o 
   3   5  13       20.75       20.55      4.53 o 
   4   5  13       17.16       20.69      4.37 o 
   5   5  13       78.52       76.32      3.74 o 
   6   5  13       66.70       65.16      9.14 o 
   7   5  13       27.20       36.91     10.31 o 
   8   5  13       92.16       92.92      9.96 o 
   9   5  13        0.26        9.51     24.74 o 
 -12   6  13       40.33       29.58     11.21 o 
 -11   6  13       30.48       37.41     18.47 o 
 -10   6  13        2.22        5.01     15.12 o 
  -9   6  13       16.71        4.16     15.26 o 
  -8   6  13      156.80      174.07     21.92 o 
  -7   6  13       22.00       60.53     21.18 o 
  -6   6  13      343.19      322.09     19.65 o 
  -5   6  13       98.65       62.57     17.58 o 
  -4   6  13        6.31        3.34      9.74 o 
  -3   6  13        0.51       -6.56      8.36 o 
  -2   6  13       29.41       35.88      7.46 o 
  -1   6  13      208.96      194.71     14.28 o 
   0   6  13        0.96        1.81      3.57 o 
   1   6  13      234.98      232.73      7.63 o 
   2   6  13      570.64      540.72     13.22 o 
   3   6  13      100.79      106.42      6.03 o 
   4   6  13       25.16       24.05      3.84 o 
   5   6  13        9.03        2.41      3.86 o 
   6   6  13        0.20        5.29      7.01 o 
   7   6  13       91.94      123.18     14.16 o 
   8   6  13       27.45       37.60      9.81 o 
   9   6  13        9.90        6.68     12.80 o 
 -12   7  13        0.10        1.09     11.90 o 
 -11   7  13        0.32       -6.42     17.83 o 
 -10   7  13        0.09        5.59     15.84 o 
  -9   7  13       22.14        5.24     15.35 o 
  -8   7  13       43.18       44.42     21.16 o 
  -7   7  13       12.68       15.12     18.17 o 
  -6   7  13      124.88       98.56     15.10 o 
  -5   7  13        0.56       -9.92     13.08 o 
  -4   7  13       19.99       18.36     11.31 o 
  -3   7  13       48.26       58.63     13.25 o 
  -2   7  13       22.84       27.12      7.10 o 
  -1   7  13      589.90      606.65     10.24 o 
   0   7  13       13.70       25.21      6.04 o 
   1   7  13      986.12      994.56     14.58 o 
   2   7  13       95.07       97.35      7.97 o 
   3   7  13       15.90       17.62      4.44 o 
   4   7  13      147.45      157.39     12.43 o 
   5   7  13       11.31       10.93      9.40 o 
   6   7  13       99.36       93.86     10.28 o 
   7   7  13       33.11       22.51      9.08 o 
   8   7  13       50.71       73.38     10.09 o 
   9   7  13        0.01        7.01      9.73 o 
 -12   8  13        1.42      -24.31     25.39 o 
 -11   8  13        2.18       47.35     22.68 o 
 -10   8  13        6.29      -12.43     17.14 o 
  -9   8  13       26.64       52.08     24.74 o 
  -8   8  13        6.18      -16.48     16.48 o 
  -7   8  13       84.35       81.20     15.03 o 
  -6   8  13      337.15      342.21     31.01 o 
  -5   8  13      250.00      271.42     23.09 o 
  -4   8  13      616.90      618.09     29.47 o 
  -3   8  13        0.53        2.11     10.10 o 
  -2   8  13       57.68       41.87      8.88 o 
  -1   8  13      359.93      314.10      6.63 o 
   0   8  13        0.94        2.98      4.39 o 
   1   8  13      141.37      137.05     11.45 o 
   2   8  13      142.20      145.11      7.15 o 
   3   8  13      179.41      176.85      7.36 o 
   4   8  13        2.93        4.63      3.86 o 
   5   8  13      134.75      159.63     14.24 o 
   6   8  13        0.04        3.78      8.15 o 
   7   8  13        0.96        6.70      9.84 o 
   8   8  13        1.28        8.48     10.03 o 
   9   8  13        8.07       13.81     10.33 o 
 -12   9  13        5.06       11.65     29.41 o 
 -11   9  13        6.87      -14.97     39.06 o 
 -10   9  13       30.02      129.34     50.13 o 
  -9   9  13       29.18       11.30     20.55 o 
  -8   9  13        2.14       23.00     22.79 o 
  -7   9  13       85.54       71.26     18.91 o 
  -6   9  13      156.27      153.27     17.09 o 
  -5   9  13        0.17       -5.94     11.28 o 
  -4   9  13        1.13        3.45     12.18 o 
  -3   9  13      648.23      662.85     23.18 o 
  -2   9  13       92.78       84.23     14.51 o 
  -1   9  13      742.97      753.05     14.36 o 
   0   9  13      328.02      325.79      9.64 o 
   1   9  13      113.87      116.38      6.60 o 
   2   9  13       13.34       15.76      5.01 o 
   3   9  13       89.25       98.55      6.15 o 
   4   9  13       97.28       82.72      9.43 o 
   5   9  13       10.16       12.77      8.72 o 
   6   9  13      119.68      153.39     20.92 o 
   7   9  13      137.63      128.90     21.77 o 
   8   9  13        1.23       11.08      9.93 o 
 -11  10  13        0.05       62.93     27.34 o 
 -10  10  13        7.52       25.72     18.77 o 
  -9  10  13       34.24       21.27     23.44 o 
  -8  10  13        6.44        1.44     22.46 o 
  -7  10  13       58.22       67.46     20.43 o 
  -6  10  13       12.06        8.62     16.30 o 
  -5  10  13       18.58       24.01     12.90 o 
  -4  10  13       84.05       67.89     14.00 o 
  -3  10  13      157.11      181.58     24.52 o 
  -2  10  13        2.75       -0.39      3.87 o 
  -1  10  13       30.78       33.55      8.82 o 
   0  10  13      260.69      255.90      9.56 o 
   1  10  13      127.88      120.37      7.91 o 
   2  10  13      158.29      194.63      9.64 o 
   3  10  13        0.10        6.12      6.14 o 
   4  10  13       39.87       26.90      5.69 o 
   5  10  13       54.88       59.73     12.02 o 
   6  10  13      105.13       91.34     13.10 o 
   7  10  13        6.82       16.79     11.51 o 
   8  10  13      146.14      142.79     17.29 o 
 -11  11  13        2.09       19.97     24.74 o 
 -10  11  13        2.88       42.75     26.26 o 
  -9  11  13       12.76       57.26     29.41 o 
  -8  11  13       15.32       46.72     17.97 o 
  -7  11  13       26.91       15.66     20.51 o 
  -6  11  13       62.80       67.95     23.79 o 
  -5  11  13       84.40      104.55     23.88 o 
  -4  11  13       33.00       34.78     13.18 o 
  -3  11  13        3.52        5.58      4.49 o 
  -2  11  13        6.54       32.51     11.75 o 
  -1  11  13      804.52      780.37     20.56 o 
   0  11  13      131.11      158.46     27.73 o 
   1  11  13      104.85      113.16      8.66 o 
   2  11  13        8.49       10.33      5.59 o 
   3  11  13      116.55      128.58     11.01 o 
   4  11  13       61.93       79.98     12.91 o 
   5  11  13        5.21        5.69     10.89 o 
   6  11  13        8.11        8.20     13.96 o 
   7  11  13        4.31        8.72     11.67 o 
   8  11  13        5.26       26.59     13.75 o 
 -11  12  13       35.37       93.32     49.70 o 
 -10  12  13      102.09      115.03     42.54 o 
  -9  12  13       28.33       51.03     24.45 o 
  -8  12  13        1.05        0.41     19.02 o 
  -7  12  13       27.12       25.13     14.66 o 
  -6  12  13       92.55      105.58     16.83 o 
  -5  12  13      269.74      264.23     21.83 o 
  -4  12  13      256.48      272.68     15.16 o 
  -3  12  13      129.20      142.60     13.00 o 
  -2  12  13        0.79       -9.33      9.33 o 
  -1  12  13      275.86      246.52     14.55 o 
   0  12  13       53.36       46.56      9.79 o 
   1  12  13      133.91      143.42     15.47 o 
   2  12  13      165.13      155.16     10.37 o 
   3  12  13       53.93       62.98     10.63 o 
   4  12  13       26.59       16.19      7.34 o 
   5  12  13       13.39       26.92     13.37 o 
   6  12  13       11.94       30.09     13.70 o 
   7  12  13        0.14        9.33     13.13 o 
 -10  13  13       61.96       73.35     28.86 o 
  -9  13  13        5.56       -2.61     24.40 o 
  -8  13  13       23.05       27.02     15.57 o 
  -7  13  13        4.20       -1.72     16.89 o 
  -6  13  13       27.46       17.38      6.55 o 
  -5  13  13        2.10       -6.95      8.64 o 
  -4  13  13      377.14      375.89     23.89 o 
  -3  13  13      152.99      158.97     15.57 o 
  -2  13  13       37.83       46.55     11.78 o 
  -1  13  13       44.45       34.25     11.92 o 
   0  13  13        7.89       17.36      9.26 o 
   1  13  13       50.27       53.60     10.62 o 
   2  13  13      164.88      180.99      9.74 o 
   3  13  13      190.17      204.63     10.28 o 
   4  13  13        4.47        8.69     10.32 o 
   5  13  13       45.30       21.28     17.38 o 
   6  13  13        5.70       -1.03     11.56 o 
   7  13  13        2.29        9.81     11.78 o 
 -10  14  13        5.24       27.26     20.33 o 
  -9  14  13        4.18       49.31     20.35 o 
  -8  14  13        3.02       52.41     26.58 o 
  -7  14  13        4.88        4.72     17.14 o 
  -6  14  13        9.38        1.45      4.84 o 
  -5  14  13       80.17       80.36     11.78 o 
  -4  14  13       11.41        8.27      8.63 o 
  -3  14  13      190.43      198.32     26.44 o 
  -2  14  13        3.18        3.43     11.79 o 
  -1  14  13        0.29      -10.75     10.75 o 
   0  14  13       31.76       43.07     11.69 o 
   1  14  13       16.35        5.79     12.04 o 
   2  14  13        4.12        4.34      8.78 o 
   3  14  13       54.08       43.98      9.67 o 
   4  14  13       43.17       34.39     16.78 o 
   5  14  13       68.54       61.25     16.54 o 
   6  14  13        1.23       18.97     12.32 o 
  -9  15  13        5.59       14.46     19.20 o 
  -8  15  13       25.28       64.39     36.15 o 
  -7  15  13        0.62       -3.09     15.72 o 
  -6  15  13       13.14       27.34     23.63 o 
  -5  15  13        0.23        4.40     12.86 o 
  -4  15  13        0.36       -0.19     10.34 o 
  -3  15  13       13.17       11.27      9.35 o 
  -2  15  13        3.37      -12.45     17.73 o 
  -1  15  13        0.25       -1.10     10.40 o 
   0  15  13       26.09       15.43     15.30 o 
   1  15  13       42.56       45.53     16.18 o 
   2  15  13       17.28       27.84     14.16 o 
   3  15  13       10.27       -3.34      6.41 o 
   4  15  13       22.61       11.88     14.24 o 
   5  15  13       10.60       30.96     16.14 o 
   6  15  13       14.61       32.91     15.11 o 
  -8  16  13       19.14       34.46     20.73 o 
  -7  16  13        3.76       13.30     19.20 o 
  -6  16  13        0.10       20.33     24.50 o 
  -5  16  13       52.95       94.93     47.85 o 
  -4  16  13        9.64        9.01     10.15 o 
  -3  16  13       26.57        5.97     12.53 o 
  -2  16  13       69.10       91.33     16.71 o 
  -1  16  13        5.10       -8.77     11.93 o 
   0  16  13        2.34        6.01     11.66 o 
   1  16  13       15.08       15.88     11.31 o 
   2  16  13       69.35       67.14     12.30 o 
   3  16  13        0.01        6.70     15.77 o 
   4  16  13       13.58       19.30     19.36 o 
   5  16  13        7.49        0.39     19.53 o 
  -7  17  13        0.11      -19.74     19.74 o 
  -6  17  13        6.48       27.00     19.05 o 
  -5  17  13       41.88       52.29     17.30 o 
  -4  17  13        4.79       -1.62     15.19 o 
  -3  17  13        3.36       12.36      8.46 o 
  -2  17  13       22.14       29.17     13.36 o 
  -1  17  13        8.69       22.54     12.90 o 
   0  17  13        0.94        1.19     11.08 o 
   1  17  13       28.75       27.61     13.47 o 
   2  17  13        7.36       10.29     10.21 o 
   3  17  13        0.12        8.07     24.27 o 
   4  17  13        0.07       -4.57     19.03 o 
  -6  18  13       10.70       10.48     18.31 o 
  -5  18  13        2.73      -13.46     18.37 o 
  -4  18  13        8.02      -17.63     17.63 o 
  -3  18  13        0.11        1.57      8.36 o 
  -2  18  13        0.00       26.54     18.41 o 
  -1  18  13       50.69       26.66     13.74 o 
   0  18  13       10.87       10.95     15.54 o 
   1  18  13      120.88      119.42     21.29 o 
   2  18  13        8.34       -3.52     16.58 o 
   3  18  13        7.37       22.50     21.36 o 
  -5  19  13        5.59       17.67     19.08 o 
  -4  19  13        9.21       18.73     17.89 o 
  -3  19  13       21.58       34.32     22.29 o 
  -2  19  13        3.50       -4.55     15.45 o 
  -1  19  13        2.91        2.42     16.89 o 
   0  19  13       16.91       13.57     15.68 o 
   1  19  13        2.38        3.04     12.75 o 
 -13   0  14        6.54        2.44     11.65 o 
 -12   0  14        8.45        8.81     13.14 o 
 -11   0  14       92.76      125.79     38.14 o 
 -10   0  14        4.66        4.71     11.19 o 
  -9   0  14       17.80       16.39      6.78 o 
  -8   0  14      560.58      462.76     16.58 o 
  -7   0  14       41.43       43.95     26.26 o 
  -6   0  14       38.41       35.55      5.08 o 
  -5   0  14      220.64      213.22     12.05 o 
  -4   0  14      378.24      387.27      6.38 o 
  -3   0  14      385.79      423.66     41.12 o 
  -2   0  14     2088.22     2172.29     37.52 o 
  -1   0  14        0.00       -0.34      4.32 o 
   0   0  14        2.25        0.20      5.28 o 
   1   0  14       23.17       10.09      9.03 o 
   2   0  14      167.86      138.00     12.15 o 
   3   0  14      586.95      582.20     19.01 o 
   4   0  14      829.84      797.59     20.42 o 
   5   0  14       44.49       41.56     16.19 o 
   6   0  14       12.51       15.08      8.25 o 
   7   0  14        3.14      -11.94     33.20 o 
   8   0  14       39.52       53.39     43.19 o 
   9   0  14       39.77      175.35     57.51 o 
 -13   1  14        0.00        3.30      9.38 o 
 -12   1  14        0.24       -1.64      8.83 o 
 -11   1  14       12.97        6.32      6.32 o 
 -10   1  14       48.23       57.90     10.27 o 
  -9   1  14       38.11       30.19      5.80 o 
  -8   1  14      724.90      712.98     23.30 o 
  -7   1  14      147.71      137.84     17.19 o 
  -6   1  14       58.72       54.11     13.91 o 
  -5   1  14      432.57      425.09     11.22 o 
  -4   1  14      172.31      166.81     11.95 o 
  -3   1  14      255.75      249.20     21.11 o 
  -2   1  14      172.13      179.63     13.34 o 
  -1   1  14      145.90      153.80      7.79 o 
   0   1  14      187.20      196.05     14.82 o 
   1   1  14      155.52      159.90      9.85 o 
   2   1  14        5.22       10.25      5.22 o 
   3   1  14       63.56       53.11      9.33 o 
   4   1  14      119.34      130.03      7.92 o 
   5   1  14       44.69       41.15      6.48 o 
   6   1  14       25.43       24.49      6.20 o 
   7   1  14       11.63        6.94      6.59 o 
   8   1  14       41.76       81.41     19.09 o 
   9   1  14      131.05      132.44     23.24 o 
 -13   2  14        0.37       11.30     10.81 o 
 -12   2  14        7.50        7.97     11.76 o 
 -11   2  14       18.63       11.25      7.33 o 
 -10   2  14       12.95       10.66      6.92 o 
  -9   2  14      116.41      106.59      6.63 o 
  -8   2  14       54.99       57.53      6.37 o 
  -7   2  14       21.09       28.43     17.08 o 
  -6   2  14      199.50      215.14     17.37 o 
  -5   2  14       29.55       19.92     11.94 o 
  -4   2  14      368.46      374.63     22.11 o 
  -3   2  14      275.17      295.96      8.60 o 
  -2   2  14      258.80      254.33     16.70 o 
  -1   2  14       76.75       84.03     13.01 o 
   0   2  14       34.13       34.18      6.46 o 
   1   2  14      108.59      123.60      7.12 o 
   2   2  14       16.29       14.89      4.92 o 
   3   2  14       16.49       18.39      5.91 o 
   4   2  14      126.37      131.24      7.19 o 
   5   2  14       81.05       69.83      5.92 o 
   6   2  14        0.04       -2.32      5.25 o 
   7   2  14       23.04       40.53     18.59 o 
   8   2  14       22.00       52.70     30.28 o 
   9   2  14        7.24      -23.00     23.00 o 
 -12   3  14       64.43       68.41     14.59 o 
 -11   3  14        1.14       -1.93      9.07 o 
 -10   3  14        4.43       -1.06      4.76 o 
  -9   3  14       41.82       20.67      5.54 o 
  -8   3  14      102.22       87.10     10.85 o 
  -7   3  14      137.39      153.39     19.94 o 
  -6   3  14        0.40        1.41     12.77 o 
  -5   3  14        4.98       11.33     15.87 o 
  -4   3  14      263.68      279.60     20.70 o 
  -3   3  14      629.78      621.49     20.03 o 
  -2   3  14      160.26      173.82     11.56 o 
  -1   3  14       37.63       42.43      6.50 o 
   0   3  14        5.28       11.53      4.94 o 
   1   3  14       55.75       56.42      6.25 o 
   2   3  14      114.60      119.51      7.32 o 
   3   3  14        1.26       -2.39      5.16 o 
   4   3  14      222.56      244.41      7.90 o 
   5   3  14      368.74      368.55     11.77 o 
   6   3  14        3.01        0.01      2.49 o 
   7   3  14       47.02       35.17      8.74 o 
   8   3  14        0.01       -3.82     10.52 o 
   9   3  14        4.32       -3.66     16.67 o 
 -12   4  14        1.56        5.37     10.83 o 
 -11   4  14       63.34       63.74     11.85 o 
 -10   4  14       15.20       10.38      5.78 o 
  -9   4  14        4.72       -1.10      5.60 o 
  -8   4  14       87.59       67.93     29.57 o 
  -7   4  14      406.37      458.32     22.99 o 
  -6   4  14      262.86      237.01     18.11 o 
  -5   4  14      198.00      233.24     17.11 o 
  -4   4  14       47.71       42.27      6.79 o 
  -3   4  14      169.16      189.48     16.06 o 
  -2   4  14      294.95      268.48     18.45 o 
  -1   4  14       23.41       27.03      7.15 o 
   0   4  14       22.20       21.43      4.02 o 
   1   4  14       77.13      103.16      7.04 o 
   2   4  14       76.53       74.18      5.96 o 
   3   4  14      133.03      123.85      6.90 o 
   4   4  14        9.81       13.55      4.93 o 
   5   4  14      295.77      294.20      9.52 o 
   6   4  14        8.96       22.85      8.51 o 
   7   4  14       80.98       77.24     13.41 o 
   8   4  14        0.06        6.52     11.53 o 
   9   4  14       20.34       58.93     24.39 o 
 -12   5  14        1.37       -6.90     10.11 o 
 -11   5  14       11.64        9.72      9.81 o 
 -10   5  14        2.56       29.42     16.99 o 
  -9   5  14       32.15       33.00     17.15 o 
  -8   5  14      474.36      470.61     25.55 o 
  -7   5  14        0.51       13.93     16.22 o 
  -6   5  14      335.09      372.61     38.01 o 
  -5   5  14       54.98       58.18     12.98 o 
  -4   5  14      581.02      551.51     20.64 o 
  -3   5  14      454.10      462.68     12.83 o 
  -2   5  14        5.12       11.82      7.37 o 
  -1   5  14        2.04       -2.28      6.35 o 
   0   5  14        3.80        0.79      4.03 o 
   1   5  14        4.05        5.67      5.57 o 
   2   5  14      191.48      199.78      9.13 o 
   3   5  14      189.90      172.00      6.74 o 
   4   5  14       25.75       23.41      4.36 o 
   5   5  14       22.42       17.93      4.39 o 
   6   5  14       67.11       72.85     10.27 o 
   7   5  14        8.34       12.08      7.59 o 
   8   5  14        0.07        5.39      7.65 o 
   9   5  14       12.10       18.68     18.23 o 
 -12   6  14        0.01       17.51     11.83 o 
 -11   6  14        0.29      -12.67     15.13 o 
 -10   6  14        4.20        2.52     15.50 o 
  -9   6  14      130.96      115.17     18.17 o 
  -8   6  14        4.43       13.96     13.66 o 
  -7   6  14      360.79      367.35     21.96 o 
  -6   6  14      597.32      623.79     25.42 o 
  -5   6  14        9.26       16.83     10.63 o 
  -4   6  14      192.85      241.40     16.31 o 
  -3   6  14      156.14      145.84     11.38 o 
  -2   6  14       17.54       16.14      6.73 o 
  -1   6  14     1432.81     1450.83     17.69 o 
   0   6  14       12.24        4.71      4.82 o 
   1   6  14      312.33      304.98      8.54 o 
   2   6  14       60.28       52.31      5.81 o 
   3   6  14       76.06       58.40      8.08 o 
   4   6  14       13.30       14.65      3.88 o 
   5   6  14       34.72       19.94      3.86 o 
   6   6  14       34.22       26.78     10.30 o 
   7   6  14       10.84       16.72      8.62 o 
   8   6  14        0.97        8.40     13.49 o 
 -12   7  14        2.39       10.24     14.86 o 
 -11   7  14        3.49        9.11     17.13 o 
 -10   7  14        1.36       -4.77     14.17 o 
  -9   7  14      108.68       44.07     17.50 o 
  -8   7  14       12.55       41.21     21.82 o 
  -7   7  14      158.86      135.39     21.33 o 
  -6   7  14        0.90        6.79     12.17 o 
  -5   7  14      304.93      299.83     22.68 o 
  -4   7  14        4.85        9.74      9.79 o 
  -3   7  14        0.02        1.90      6.82 o 
  -2   7  14        9.99       14.39      8.66 o 
  -1   7  14        7.18        1.97      3.98 o 
   0   7  14      397.96      405.71     12.18 o 
   1   7  14      110.86      121.75     19.20 o 
   2   7  14        4.18        2.23      5.11 o 
   3   7  14       51.88       45.56      6.10 o 
   4   7  14      172.72      166.87      6.60 o 
   5   7  14      119.28      142.58     11.24 o 
   6   7  14       85.19       66.44     11.16 o 
   7   7  14      112.33       95.80     12.22 o 
   8   7  14       32.46       47.45     11.24 o 
 -12   8  14        2.44        9.61     18.58 o 
 -11   8  14        7.64       -1.42     14.58 o 
 -10   8  14       81.92       61.42     28.65 o 
  -9   8  14        0.24        4.87     16.48 o 
  -8   8  14        1.57       15.78     16.65 o 
  -7   8  14        8.97       15.83     19.86 o 
  -6   8  14       84.47      151.55     36.18 o 
  -5   8  14      428.85      391.96     21.50 o 
  -4   8  14      101.58      120.22     19.03 o 
  -3   8  14       51.95       57.24     10.96 o 
  -2   8  14      210.26      212.15     10.50 o 
  -1   8  14       23.11       20.00      5.12 o 
   0   8  14       39.12       33.22      5.11 o 
   1   8  14       91.32      106.70      6.79 o 
   2   8  14      115.25      113.74      7.64 o 
   3   8  14       25.72       27.82      5.51 o 
   4   8  14       28.62       16.57      4.17 o 
   5   8  14      192.12      174.66     16.35 o 
   6   8  14       68.16       69.06     11.89 o 
   7   8  14       59.90       66.46     11.18 o 
   8   8  14       65.33       75.68     13.56 o 
 -11   9  14        0.82      179.69     56.42 o 
 -10   9  14        8.19        0.80     20.73 o 
  -9   9  14        0.27        2.18     16.16 o 
  -8   9  14       56.95       39.50     25.61 o 
  -7   9  14       20.60       22.73     14.17 o 
  -6   9  14        7.20       10.06     12.85 o 
  -5   9  14      286.84      297.32     43.02 o 
  -4   9  14      167.91      189.77     16.95 o 
  -3   9  14      140.60      142.53     15.15 o 
  -2   9  14      178.83      181.71     16.16 o 
  -1   9  14     1438.01     1366.71     45.27 o 
   0   9  14      364.31      345.76     10.14 o 
   1   9  14        2.71        1.91      4.69 o 
   2   9  14        0.43       -3.79      5.06 o 
   3   9  14        0.16       -2.28      4.34 o 
   4   9  14       19.06       12.87      5.93 o 
   5   9  14       57.24       43.69     10.12 o 
   6   9  14        1.01        5.17      9.02 o 
   7   9  14        4.19        6.57      9.52 o 
   8   9  14        0.00       32.19     14.11 o 
 -11  10  14       13.48       48.54     21.50 o 
 -10  10  14        0.15       14.54     24.74 o 
  -9  10  14        5.00       -6.29     23.22 o 
  -8  10  14        7.54       13.52     16.32 o 
  -7  10  14       97.52       92.78     19.46 o 
  -6  10  14       25.98        5.45     16.21 o 
  -5  10  14      376.41      406.22     39.93 o 
  -4  10  14        4.88       -6.87     16.08 o 
  -3  10  14      120.56      152.18     27.94 o 
  -2  10  14       49.25       52.55      5.39 o 
  -1  10  14      302.53      266.82      7.68 o 
   0  10  14      313.98      292.69     17.97 o 
   1  10  14      227.68      210.36     10.51 o 
   2  10  14      184.93      176.66     10.49 o 
   3  10  14      231.14      225.37      8.72 o 
   4  10  14      166.19      150.74      8.97 o 
   5  10  14       18.10       28.57     10.74 o 
   6  10  14        3.89       12.27     13.21 o 
   7  10  14       68.37       81.67     15.64 o 
 -11  11  14        8.03       34.07     27.34 o 
 -10  11  14       45.06       74.44     29.73 o 
  -9  11  14       12.13      -19.17     48.94 o 
  -8  11  14       12.84        2.81     16.37 o 
  -7  11  14       55.44       48.03     19.58 o 
  -6  11  14        4.71       27.37     21.95 o 
  -5  11  14      110.51      125.20     17.09 o 
  -4  11  14      142.90      146.57     20.07 o 
  -3  11  14      892.72      928.34     31.87 o 
  -2  11  14       29.53       30.05      3.53 o 
  -1  11  14        0.17        1.93      6.43 o 
   0  11  14       31.63       20.06      6.96 o 
   1  11  14       13.99       14.02      7.26 o 
   2  11  14       79.41       74.91      6.91 o 
   3  11  14       75.88       82.60      7.64 o 
   4  11  14      143.56      135.71     18.75 o 
   5  11  14      162.09      148.70     14.99 o 
   6  11  14       42.44       22.21     11.76 o 
   7  11  14       91.03       82.25     16.56 o 
 -10  12  14        0.24       20.40     44.71 o 
  -9  12  14        0.03       52.08     47.74 o 
  -8  12  14       13.40       27.45     16.65 o 
  -7  12  14        1.08       -0.29     12.83 o 
  -6  12  14       26.32       31.49     14.93 o 
  -5  12  14       76.59       81.12     21.18 o 
  -4  12  14       17.08       43.76     14.66 o 
  -3  12  14        0.40        0.97      3.76 o 
  -2  12  14      139.45       99.36     24.45 o 
  -1  12  14       13.24       -4.26      6.07 o 
   0  12  14       14.26       16.16      6.50 o 
   1  12  14       86.92       86.51      8.12 o 
   2  12  14      103.05      120.81     12.68 o 
   3  12  14       14.43        6.76      5.60 o 
   4  12  14       25.90       32.16     10.47 o 
   5  12  14        0.07        3.66     10.50 o 
   6  12  14        7.40        4.53     10.18 o 
   7  12  14       11.70       26.45     11.91 o 
 -10  13  14        0.00       24.96     26.69 o 
  -9  13  14       27.01       40.98     26.13 o 
  -8  13  14       28.06       39.83     32.55 o 
  -7  13  14       14.68       14.86     23.56 o 
  -6  13  14      144.28      168.98     24.67 o 
  -5  13  14       56.66       71.71     20.92 o 
  -4  13  14       19.14       10.03     11.60 o 
  -3  13  14       72.72       61.43     10.99 o 
  -2  13  14      181.72      172.45     14.36 o 
  -1  13  14       89.21       91.22     15.18 o 
   0  13  14        4.08       -4.66      8.99 o 
   1  13  14       12.41        7.34      8.70 o 
   2  13  14      133.56      131.19     13.10 o 
   3  13  14        0.15       -3.27      6.16 o 
   4  13  14       34.17       37.46     13.08 o 
   5  13  14        8.17       24.44     11.19 o 
   6  13  14       16.30       42.15     12.73 o 
  -9  14  14        7.04       48.73     21.73 o 
  -8  14  14        0.11       18.44     75.52 o 
  -7  14  14        6.28       -6.76     16.99 o 
  -6  14  14       91.43      106.07     18.77 o 
  -5  14  14        0.00       -9.56     14.11 o 
  -4  14  14        7.23       28.33     19.72 o 
  -3  14  14       17.59        7.03      7.53 o 
  -2  14  14       11.22        8.85     11.56 o 
  -1  14  14       93.11       70.74     12.93 o 
   0  14  14       69.83       58.85     13.46 o 
   1  14  14        5.99        9.47      9.13 o 
   2  14  14       14.43        2.10      9.32 o 
   3  14  14        0.10        9.88      6.05 o 
   4  14  14       14.27       17.35     11.07 o 
   5  14  14        8.00        8.15     14.07 o 
   6  14  14        5.11        9.79     14.83 o 
  -8  15  14      136.30      219.30     35.72 o 
  -7  15  14        0.17       21.63     20.17 o 
  -6  15  14        0.37        2.77     22.05 o 
  -5  15  14       18.14      145.55     85.07 o 
  -4  15  14       13.16       -3.64     16.74 o 
  -3  15  14      122.23      111.10     15.04 o 
  -2  15  14       40.77       40.59     12.91 o 
  -1  15  14        2.77        1.66     10.42 o 
   0  15  14       74.73       69.06     12.30 o 
   1  15  14        7.90       24.32     10.30 o 
   2  15  14        8.20        2.78      7.27 o 
   3  15  14        2.42        2.51     14.76 o 
   4  15  14       24.17       22.48     15.20 o 
   5  15  14        0.67       21.04     16.32 o 
  -8  16  14        1.67       -5.35     19.64 o 
  -7  16  14        5.26       -9.12     19.64 o 
  -6  16  14        0.10       11.30     28.86 o 
  -5  16  14      104.84      158.71     28.32 o 
  -4  16  14        0.86        1.33     18.35 o 
  -3  16  14        0.38        0.16     19.03 o 
  -2  16  14       52.30       46.91     12.80 o 
  -1  16  14       49.29       37.68     15.66 o 
   0  16  14       11.48       26.16     11.60 o 
   1  16  14       95.56       96.97     13.86 o 
   2  16  14       61.97       52.46     14.71 o 
   3  16  14        0.11       -2.64     18.08 o 
   4  16  14        7.59        6.43     13.79 o 
  -7  17  14       19.15       33.91     18.05 o 
  -6  17  14        0.01      -16.89     16.89 o 
  -5  17  14        2.63       11.32     20.25 o 
  -4  17  14        0.09       -7.61     16.04 o 
  -3  17  14        1.07        7.38     14.48 o 
  -2  17  14       14.52       13.57     20.33 o 
  -1  17  14        0.73       11.65     16.74 o 
   0  17  14        7.67        1.27     13.55 o 
   1  17  14        8.85       23.26     18.86 o 
   2  17  14        3.34       -5.33     14.90 o 
   3  17  14        6.40        3.63     24.54 o 
  -5  18  14        0.51       -7.58     18.17 o 
  -4  18  14        0.42      -12.80     18.80 o 
  -3  18  14        0.27      -17.94     17.94 o 
  -2  18  14        3.10       -5.25     13.97 o 
  -1  18  14        7.93       17.77     14.66 o 
   0  18  14       23.25       23.42     14.37 o 
   1  18  14       37.73       32.05     16.90 o 
   2  18  14        6.31        1.15     19.38 o 
  -3  19  14       10.71        5.08     18.39 o 
  -2  19  14        3.37       13.49     23.18 o 
  -1  19  14        1.22       -9.09     14.66 o 
 -12   1  15       34.14       30.46     14.91 o 
 -11   1  15       40.59       14.83     12.02 o 
 -10   1  15        0.80       -1.55      5.41 o 
  -9   1  15        8.46        7.59      3.88 o 
  -8   1  15       18.64        8.78      4.41 o 
  -7   1  15      175.33      175.04      9.95 o 
  -6   1  15      221.34      215.68     10.18 o 
  -5   1  15      181.61      190.19     23.24 o 
  -4   1  15      164.07      141.59      4.82 o 
  -3   1  15      127.29      121.95     12.22 o 
  -2   1  15      413.99      399.90     10.00 o 
  -1   1  15      219.74      274.55     28.70 o 
   0   1  15      190.12      199.81     18.28 o 
   1   1  15        3.38        1.65      4.46 o 
   2   1  15      449.85      415.66      9.94 o 
   3   1  15       78.04       76.61      6.56 o 
   4   1  15      122.83      112.50      9.43 o 
   5   1  15       23.92       26.76      7.15 o 
   6   1  15       52.45       40.42      5.50 o 
   7   1  15        0.11       -5.74     33.75 o 
   8   1  15       26.92      -29.69     29.69 o 
 -12   2  15        2.91        4.12      9.56 o 
 -11   2  15        2.98        0.58      8.45 o 
 -10   2  15       17.81        7.41     10.36 o 
  -9   2  15        2.72        5.44      5.06 o 
  -8   2  15       12.63       14.21      6.53 o 
  -7   2  15       21.62        6.16     13.06 o 
  -6   2  15      276.03      225.62     21.72 o 
  -5   2  15      111.23      109.08      8.64 o 
  -4   2  15       43.48       35.80      7.57 o 
  -3   2  15       24.89       22.59     11.31 o 
  -2   2  15       49.70       64.42      9.25 o 
  -1   2  15       36.42       54.45     13.85 o 
   0   2  15        5.27        3.79      5.72 o 
   1   2  15        8.83        7.49      4.93 o 
   2   2  15        2.38        7.13      6.23 o 
   3   2  15       27.47       37.70      6.34 o 
   4   2  15        0.96        7.45      5.82 o 
   5   2  15      197.14      226.43     12.71 o 
   6   2  15        0.18        6.79      6.61 o 
   7   2  15       17.94       26.12     11.80 o 
   8   2  15       25.23       32.57     18.45 o 
 -12   3  15        0.26        7.28      9.60 o 
 -11   3  15       35.10       38.52     10.36 o 
 -10   3  15        0.77       11.67     10.27 o 
  -9   3  15       45.82       20.42     12.31 o 
  -8   3  15      118.75      111.10     18.17 o 
  -7   3  15       46.34       44.67     15.16 o 
  -6   3  15       18.23       14.73     15.25 o 
  -5   3  15       27.84       27.35      5.95 o 
  -4   3  15      265.96      294.46      9.73 o 
  -3   3  15     1051.10     1094.65     19.05 o 
  -2   3  15       12.83       16.87      8.07 o 
  -1   3  15     1024.81      969.77     32.01 o 
   0   3  15       58.72       40.11      6.64 o 
   1   3  15       10.98       15.14      5.39 o 
   2   3  15       25.36       25.03      6.21 o 
   3   3  15      114.25      123.34      7.77 o 
   4   3  15       47.61       64.69      6.69 o 
   5   3  15        4.33        0.12      4.14 o 
   6   3  15        1.60        2.38      7.17 o 
   7   3  15       21.63       31.04      8.68 o 
   8   3  15        8.59       21.51     39.28 o 
 -12   4  15        7.02        0.67      9.56 o 
 -11   4  15        4.53       12.55      9.87 o 
 -10   4  15       18.84        0.74      8.47 o 
  -9   4  15       69.68       16.11     15.01 o 
  -8   4  15      105.70      161.95     29.83 o 
  -7   4  15       50.39       57.04     15.65 o 
  -6   4  15      338.32      330.70     28.33 o 
  -5   4  15      492.28      483.00     25.29 o 
  -4   4  15      110.23      124.31      7.96 o 
  -3   4  15      590.85      598.09     15.13 o 
  -2   4  15      514.16      538.29     14.75 o 
  -1   4  15      299.61      308.21     10.29 o 
   0   4  15        2.75        6.34      4.85 o 
   1   4  15        7.09       10.61      5.19 o 
   2   4  15       27.18       28.33      5.53 o 
   3   4  15      302.44      292.62      9.93 o 
   4   4  15       12.60       15.43      5.53 o 
   5   4  15        0.85       -2.92      4.85 o 
   6   4  15       65.25       64.06      8.59 o 
   7   4  15       18.45       26.22     12.22 o 
   8   4  15        0.64       45.98     17.99 o 
 -12   5  15       17.43       -4.81     12.95 o 
 -11   5  15        4.53        4.23      9.32 o 
 -10   5  15       18.11       24.56     16.03 o 
  -9   5  15        0.48      -17.64     17.64 o 
  -8   5  15      130.09      136.06     19.05 o 
  -7   5  15      468.82      469.57     32.07 o 
  -6   5  15       28.16       15.02     13.13 o 
  -5   5  15      182.94      225.63     21.98 o 
  -4   5  15       47.73       36.40      9.01 o 
  -3   5  15      156.70      153.07      9.12 o 
  -2   5  15       98.54       96.26     10.93 o 
  -1   5  15        5.55        6.51      9.85 o 
   0   5  15      234.77      250.27      6.92 o 
   1   5  15        3.35        5.68      5.55 o 
   2   5  15       87.45       91.38      9.43 o 
   3   5  15       68.80       58.17      6.06 o 
   4   5  15       12.03        6.62      4.44 o 
   5   5  15       48.57       35.83      5.49 o 
   6   5  15       97.79      128.31     27.58 o 
   7   5  15       48.49       34.84     10.59 o 
   8   5  15       20.02       15.98     13.94 o 
 -12   6  15        3.93        2.90     10.00 o 
 -11   6  15        0.01       -3.85     14.76 o 
 -10   6  15       14.26        8.93     18.87 o 
  -9   6  15        1.58       -0.15     13.35 o 
  -8   6  15       14.71       21.96     16.95 o 
  -7   6  15        1.55        4.40     13.23 o 
  -6   6  15      105.49      121.93     22.10 o 
  -5   6  15      303.33      302.68     24.37 o 
  -4   6  15      272.58      272.26     14.70 o 
  -3   6  15      613.98      620.72     17.39 o 
  -2   6  15        0.37       18.42      7.13 o 
  -1   6  15      249.05      258.12     11.11 o 
   0   6  15      248.75      276.57      7.57 o 
   1   6  15      188.61      208.77      9.33 o 
   2   6  15       59.16       67.50      6.59 o 
   3   6  15       15.39       13.91      5.34 o 
   4   6  15       16.58       11.58      5.65 o 
   5   6  15        1.62        0.27      7.39 o 
   6   6  15        7.27       -5.90     10.09 o 
   7   6  15       13.64       14.18      8.39 o 
   8   6  15        2.37       -1.12      9.77 o 
 -11   7  15        4.52       24.37     19.67 o 
 -10   7  15       14.28       23.54     18.78 o 
  -9   7  15       12.75       12.13     20.43 o 
  -8   7  15       52.24       45.78     16.14 o 
  -7   7  15       40.32       47.00     15.38 o 
  -6   7  15        0.16        0.64     11.81 o 
  -5   7  15       97.27      104.35     16.45 o 
  -4   7  15       42.87       28.74     11.25 o 
  -3   7  15       93.85      107.12      9.66 o 
  -2   7  15       48.39       66.10      9.70 o 
  -1   7  15        0.63        3.17      3.36 o 
   0   7  15      130.99      138.00      9.77 o 
   1   7  15        1.69        0.27      5.65 o 
   2   7  15        5.15        4.76      5.07 o 
   3   7  15        0.12        5.97      4.82 o 
   4   7  15       19.37       16.76      4.49 o 
   5   7  15        0.82        2.26      9.73 o 
   6   7  15        0.12       15.16     12.46 o 
   7   7  15       51.20       56.55     11.98 o 
   8   7  15        1.05       16.53     11.84 o 
 -11   8  15        7.41       45.06     22.51 o 
 -10   8  15       64.26       33.95     19.74 o 
  -9   8  15        0.44       -7.42     14.93 o 
  -8   8  15       19.55        6.41     14.96 o 
  -7   8  15       26.76       22.20     16.64 o 
  -6   8  15        0.17       -8.43     11.41 o 
  -5   8  15       57.62       54.29     12.86 o 
  -4   8  15       76.31       93.48     15.44 o 
  -3   8  15        0.55        8.33      9.22 o 
  -2   8  15      409.63      400.17     18.40 o 
  -1   8  15      249.77      268.10     12.88 o 
   0   8  15      258.55      251.82      9.67 o 
   1   8  15        0.70        3.84      5.99 o 
   2   8  15      418.18      411.44     15.85 o 
   3   8  15      153.75      167.31     10.58 o 
   4   8  15        0.02        5.45      4.56 o 
   5   8  15        0.06        1.93      9.23 o 
   6   8  15       11.87       -1.04      9.35 o 
   7   8  15        0.67       -7.64     13.48 o 
 -11   9  15       17.17       30.16     20.53 o 
 -10   9  15        0.28       -2.16     17.46 o 
  -9   9  15       28.53      -11.94     25.17 o 
  -8   9  15       18.73       12.26     17.65 o 
  -7   9  15        8.62       18.00     14.56 o 
  -6   9  15      133.83      132.14     19.89 o 
  -5   9  15       47.58       33.83     14.50 o 
  -4   9  15        5.25        1.96     11.56 o 
  -3   9  15      171.49      178.06     15.01 o 
  -2   9  15       25.52       38.27     10.65 o 
  -1   9  15       98.70       95.30      5.48 o 
   0   9  15      182.91      176.80     12.02 o 
   1   9  15       67.99       62.68      8.75 o 
   2   9  15        6.52        5.03      5.27 o 
   3   9  15       29.58       15.05      5.90 o 
   4   9  15        9.59        1.53      9.24 o 
   5   9  15       43.18       27.52     13.82 o 
   6   9  15        1.93       18.63     15.96 o 
   7   9  15       94.25      115.09     26.39 o 
 -10  10  15       18.90       13.45     26.48 o 
  -9  10  15        8.24       26.58     19.70 o 
  -8  10  15        0.24       -8.50     17.04 o 
  -7  10  15        0.00       45.58     20.14 o 
  -6  10  15       10.53       41.85     18.00 o 
  -5  10  15        4.74        4.63     23.14 o 
  -4  10  15        7.08       15.73     13.24 o 
  -3  10  15      103.81      103.35     11.56 o 
  -2  10  15        0.23       10.40      8.99 o 
  -1  10  15       78.46       80.30      4.97 o 
   0  10  15       35.35       36.81      6.36 o 
   1  10  15      174.06      144.19     11.16 o 
   2  10  15      246.97      289.27     12.98 o 
   3  10  15       22.36       22.82      6.80 o 
   4  10  15        0.15       11.06     10.96 o 
   5  10  15        3.51        4.59     11.94 o 
   6  10  15       14.25        1.29      9.24 o 
   7  10  15        3.79       21.26     13.56 o 
 -10  11  15        1.29       35.09     23.65 o 
  -9  11  15       10.83       26.26     27.78 o 
  -8  11  15        7.59       32.68     26.91 o 
  -7  11  15        8.64       12.15     16.49 o 
  -6  11  15        2.32        0.26     18.12 o 
  -5  11  15      200.83      213.73     31.86 o 
  -4  11  15       50.91       54.29     16.19 o 
  -3  11  15      123.61      136.02     21.90 o 
  -2  11  15       48.98       37.84     10.76 o 
  -1  11  15       30.22       30.49      8.12 o 
   0  11  15        2.11        7.66      5.01 o 
   1  11  15       43.03       45.66      7.62 o 
   2  11  15        0.33        6.80      6.15 o 
   3  11  15        0.19        7.77      6.03 o 
   4  11  15       71.91       59.10     11.13 o 
   5  11  15       20.58       20.75     11.89 o 
   6  11  15        0.72        9.57     10.92 o 
 -10  12  15        0.18      -45.79     51.00 o 
  -9  12  15        6.16      -32.12     48.61 o 
  -8  12  15        0.09       35.50     20.13 o 
  -7  12  15       10.76        6.88     14.66 o 
  -6  12  15        0.55       40.60     27.56 o 
  -5  12  15       19.45       36.01     25.71 o 
  -4  12  15        9.15       25.24     18.91 o 
  -3  12  15       15.11        6.09      9.12 o 
  -2  12  15       90.92       81.40      8.73 o 
  -1  12  15       21.64        9.99      6.89 o 
   0  12  15      241.96      210.85     14.93 o 
   1  12  15      227.93      257.05     11.21 o 
   2  12  15        0.20       -1.39      6.04 o 
   3  12  15       15.19        5.52      5.59 o 
   4  12  15        0.25       10.09     11.17 o 
   5  12  15        4.19       -5.98     11.81 o 
   6  12  15        6.49       30.82     14.95 o 
  -9  13  15       28.84       65.62     23.47 o 
  -8  13  15       27.96       10.60     19.29 o 
  -7  13  15        2.71       -2.33     22.37 o 
  -6  13  15        3.64       49.01     37.44 o 
  -5  13  15       32.99       31.83     17.01 o 
  -4  13  15       95.47      132.36     40.25 o 
  -3  13  15      101.97      120.99     15.36 o 
  -2  13  15      104.04       95.60     11.10 o 
  -1  13  15        8.87       20.45      8.62 o 
   0  13  15        4.33       -2.44     10.09 o 
   1  13  15       21.79       19.65     10.03 o 
   2  13  15       51.22       46.78      7.56 o 
   3  13  15       55.71       27.93     11.75 o 
   4  13  15       39.46       14.27     14.54 o 
   5  13  15       37.80       33.24     12.83 o 
  -8  14  15        0.42      -25.92     27.29 o 
  -7  14  15        0.82      -16.33     16.33 o 
  -6  14  15      204.18      237.30     23.07 o 
  -5  14  15       18.59       32.99     20.05 o 
  -4  14  15       43.84       73.51     16.81 o 
  -3  14  15       72.88       89.61     16.26 o 
  -2  14  15        3.98       15.07     12.16 o 
  -1  14  15        1.28       -5.24      5.55 o 
   0  14  15       48.31       32.18      7.62 o 
   1  14  15       30.98       38.05      7.42 o 
   2  14  15        1.08       -3.13      8.52 o 
   3  14  15       33.83       22.51     15.31 o 
   4  14  15       13.18       24.91     13.90 o 
   5  14  15        1.22       17.27     13.12 o 
  -8  15  15        3.90       19.94     21.75 o 
  -7  15  15        2.86      -47.85     51.98 o 
  -6  15  15        5.40       89.16     46.98 o 
  -5  15  15       22.95       30.67     21.20 o 
  -4  15  15      159.14      125.18     44.13 o 
  -3  15  15        5.74       11.36     10.89 o 
  -2  15  15       62.53       56.65     16.91 o 
  -1  15  15       17.42       23.00     15.30 o 
   0  15  15        0.75        9.26     12.95 o 
   1  15  15       15.55       15.60     11.79 o 
   2  15  15        0.29        7.67      7.06 o 
   3  15  15        1.24        8.09     12.85 o 
   4  15  15       10.86       24.58     23.08 o 
  -7  16  15       57.52       42.70     19.04 o 
  -6  16  15       19.68        5.01     15.85 o 
  -5  16  15        0.60        9.46     15.52 o 
  -4  16  15        2.78       -3.54     26.67 o 
  -3  16  15        0.02      -24.59     27.50 o 
  -2  16  15        0.93        3.09     12.74 o 
  -1  16  15       14.75       22.45     15.27 o 
   0  16  15        5.67       15.79     13.62 o 
   1  16  15        4.59       -5.82     11.30 o 
   2  16  15        2.15       14.48      9.04 o 
   3  16  15        0.22      -13.91     14.05 o 
  -6  17  15       56.88       79.21     55.77 o 
  -5  17  15        0.51        2.84     15.12 o 
  -4  17  15       17.43       15.80     17.17 o 
  -3  17  15        0.12       11.49     15.08 o 
  -2  17  15        0.37        4.55     17.47 o 
  -1  17  15        9.38      -17.33     21.13 o 
   0  17  15       37.45       47.52     18.30 o 
   1  17  15        5.20        3.07     15.78 o 
   2  17  15        2.26        9.75     20.83 o 
  -4  18  15       24.20       28.39     21.22 o 
  -3  18  15        4.40       27.40     18.02 o 
  -2  18  15       10.25       24.62     16.13 o 
  -1  18  15       28.62       61.79     28.63 o 
   0  18  15        2.02      -16.68     16.68 o 
 -12   0  16        1.95        5.63     24.32 o 
 -11   0  16       17.59        8.68     19.49 o 
 -10   0  16       13.03       10.07     19.03 o 
  -9   0  16       24.86        9.44     38.19 o 
  -8   0  16      142.54       97.12      5.50 o 
  -7   0  16      974.32      968.76     59.90 o 
  -6   0  16       26.62       40.58     26.04 o 
  -5   0  16      862.36      825.31     50.78 o 
  -4   0  16      631.38      568.15     41.23 o 
  -3   0  16      296.14      354.82     32.34 o 
  -2   0  16        0.06       -3.69     16.93 o 
  -1   0  16      164.34      197.70     23.87 o 
   0   0  16       47.97       66.84     18.23 o 
   1   0  16      160.61      148.22     19.75 o 
   2   0  16       26.12       12.99      8.55 o 
   3   0  16      617.64      589.58     19.03 o 
   4   0  16      136.24      119.54     19.39 o 
   5   0  16       63.19       44.20     18.34 o 
   6   0  16       21.40       29.88     15.08 o 
   7   0  16        1.56       80.73     41.23 o 
   8   0  16       57.21       -0.43     35.81 o 
 -12   1  16        3.91        6.65     14.25 o 
 -11   1  16        1.37       12.12     15.43 o 
 -10   1  16       48.12       26.55     14.48 o 
  -9   1  16        0.48        0.08      5.46 o 
  -8   1  16        8.84        0.67      4.42 o 
  -7   1  16       30.53       25.79     10.84 o 
  -6   1  16       51.14       40.49      7.19 o 
  -5   1  16       34.86       36.62      4.87 o 
  -4   1  16       51.31       42.89      5.86 o 
  -3   1  16       13.90       16.82     10.21 o 
  -2   1  16       30.36       30.21      5.23 o 
  -1   1  16        0.03        0.49      8.08 o 
   0   1  16       94.53       98.17     10.42 o 
   1   1  16      125.68      121.64     16.65 o 
   2   1  16        9.42       -0.90      5.78 o 
   3   1  16       58.71       53.95      7.13 o 
   4   1  16      222.39      237.88     12.91 o 
   5   1  16       12.64        3.43      5.79 o 
   6   1  16        5.45        9.74      7.87 o 
   7   1  16        9.14       36.03     62.93 o 
   8   1  16       16.33      -16.72     16.72 o 
 -12   2  16        2.21        3.09     14.90 o 
 -11   2  16        4.24       -4.32     13.37 o 
 -10   2  16       16.68       27.57      8.13 o 
  -9   2  16       30.64       18.17      6.96 o 
  -8   2  16        1.90       -3.56     10.52 o 
  -7   2  16      121.83      141.80     18.79 o 
  -6   2  16     1759.43     1734.16     45.73 o 
  -5   2  16       19.99        8.94      7.58 o 
  -4   2  16        6.45       12.90      9.13 o 
  -3   2  16       40.04       42.73      8.80 o 
  -2   2  16      381.35      401.28     23.38 o 
  -1   2  16      192.60      180.60      9.94 o 
   0   2  16      178.98      200.74     17.32 o 
   1   2  16       93.64       97.11      6.62 o 
   2   2  16       54.40       75.11     14.74 o 
   3   2  16        2.13        2.82      5.05 o 
   4   2  16       74.88       67.95      7.51 o 
   5   2  16        0.02        8.03      5.62 o 
   6   2  16       16.29        8.59      7.07 o 
   7   2  16       20.64       93.41     30.52 o 
   8   2  16       39.65       43.44     27.89 o 
 -12   3  16        2.64        6.64     15.29 o 
 -11   3  16        2.92       10.57     15.57 o 
 -10   3  16        8.87       12.55      7.90 o 
  -9   3  16       62.77       51.53      8.86 o 
  -8   3  16       24.01       43.66     18.81 o 
  -7   3  16       42.40       54.80     18.36 o 
  -6   3  16        1.02      -12.90     15.44 o 
  -5   3  16       26.56       24.35      8.56 o 
  -4   3  16       94.11       93.32      9.47 o 
  -3   3  16      199.75      201.52     16.14 o 
  -2   3  16      448.31      456.28     15.45 o 
  -1   3  16      282.30      296.35     21.21 o 
   0   3  16       12.46       23.32      9.84 o 
   1   3  16        0.33        5.46      4.79 o 
   2   3  16        1.16        1.82      5.43 o 
   3   3  16       25.40       28.17      6.47 o 
   4   3  16        0.34        9.65      5.09 o 
   5   3  16      146.82      135.61      6.35 o 
   6   3  16       32.84       22.62      8.27 o 
   7   3  16       28.81        6.29     21.74 o 
   8   3  16       11.01       -2.86     15.68 o 
 -12   4  16       12.73       15.13     17.46 o 
 -11   4  16       42.41       28.28     12.55 o 
 -10   4  16       20.15       17.33      9.80 o 
  -9   4  16       29.30       23.65     16.01 o 
  -8   4  16       86.39       79.70     17.92 o 
  -7   4  16        0.90      -12.81     14.24 o 
  -6   4  16      102.33      106.41     22.61 o 
  -5   4  16        0.65       -3.53      5.67 o 
  -4   4  16        1.77        9.48      9.03 o 
  -3   4  16      356.19      382.18     11.78 o 
  -2   4  16       29.50       12.01      9.86 o 
  -1   4  16       15.89        6.91      7.38 o 
   0   4  16      101.84      101.85     10.61 o 
   1   4  16      275.30      275.91     17.89 o 
   2   4  16        6.25       13.03      5.38 o 
   3   4  16        1.48        5.94      6.17 o 
   4   4  16        0.46        7.15      5.37 o 
   5   4  16       59.81       57.66      9.23 o 
   6   4  16      138.52      149.34     12.04 o 
   7   4  16       39.30       59.22     34.70 o 
 -11   5  16        4.68        0.78      9.64 o 
 -10   5  16       11.46        7.67     17.61 o 
  -9   5  16        9.07       -1.56     16.25 o 
  -8   5  16       48.13       44.09     19.21 o 
  -7   5  16      190.01      172.12     55.86 o 
  -6   5  16       50.10       80.56     18.23 o 
  -5   5  16      140.77      119.84      9.63 o 
  -4   5  16       81.66       78.46     10.99 o 
  -3   5  16      131.95      138.21      9.38 o 
  -2   5  16      284.16      288.91     12.91 o 
  -1   5  16       40.11       38.63      8.60 o 
   0   5  16       40.46       35.15      7.26 o 
   1   5  16        0.55       -1.09      5.49 o 
   2   5  16       33.30       27.50      7.31 o 
   3   5  16       24.66       21.40      5.40 o 
   4   5  16       38.92       26.44      5.96 o 
   5   5  16       19.77       20.85      8.50 o 
   6   5  16       68.58       40.65      8.98 o 
   7   5  16        4.33      -11.70     12.12 o 
 -11   6  16       27.55        7.13     16.51 o 
 -10   6  16        6.25       -1.09     15.03 o 
  -9   6  16        6.06       -4.86     15.07 o 
  -8   6  16      162.28      141.93     33.91 o 
  -7   6  16        0.09       10.10     14.10 o 
  -6   6  16      250.82      264.57     23.69 o 
  -5   6  16       29.06       30.02     13.91 o 
  -4   6  16      129.48      145.97     10.58 o 
  -3   6  16     1300.29     1321.92     26.17 o 
  -2   6  16      214.81      212.22     11.74 o 
  -1   6  16        9.03       10.32      7.16 o 
   0   6  16       15.79       17.43      5.37 o 
   1   6  16        3.23        8.31      5.52 o 
   2   6  16        8.13        4.64      5.90 o 
   3   6  16        5.70        7.32      6.11 o 
   4   6  16       17.03        8.00      5.26 o 
   5   6  16        3.41        1.38      8.47 o 
   6   6  16       35.14       22.68     13.84 o 
   7   6  16       58.38       56.93     10.61 o 
 -11   7  16        0.07        4.69     18.43 o 
 -10   7  16        6.49        3.16     19.95 o 
  -9   7  16        2.52       -7.02     17.27 o 
  -8   7  16        3.36       14.61     15.23 o 
  -7   7  16        0.86        5.52     13.82 o 
  -6   7  16       15.16       37.55     16.34 o 
  -5   7  16       53.42       54.78     13.52 o 
  -4   7  16        1.91       -6.85      8.83 o 
  -3   7  16       45.84       46.22      8.46 o 
  -2   7  16       34.06       24.46      7.73 o 
  -1   7  16      468.82      489.21     26.62 o 
   0   7  16        0.00       -1.01      4.03 o 
   1   7  16        6.36        3.58      6.54 o 
   2   7  16      109.18      123.96      6.94 o 
   3   7  16      132.99      129.25      8.12 o 
   4   7  16        1.32        3.24      4.79 o 
   5   7  16       13.17       10.43      9.34 o 
   6   7  16        1.37       -6.28     10.01 o 
   7   7  16        3.38        0.96      8.95 o 
 -11   8  16        7.31        6.35     16.64 o 
 -10   8  16       23.52        1.77     15.64 o 
  -9   8  16       21.50       17.69     16.73 o 
  -8   8  16        0.13       -8.32     16.89 o 
  -7   8  16        0.01        9.53     16.46 o 
  -6   8  16       11.72       22.04     12.75 o 
  -5   8  16      198.94      208.41     18.09 o 
  -4   8  16        4.53        4.12      7.49 o 
  -3   8  16        0.15        0.05      9.23 o 
  -2   8  16       27.01       32.96      8.13 o 
  -1   8  16       30.88       24.53      8.13 o 
   0   8  16        2.90        5.97      4.15 o 
   1   8  16       34.81       34.91      6.04 o 
   2   8  16       30.36       28.19      6.10 o 
   3   8  16      305.21      311.30     11.87 o 
   4   8  16        0.24        6.03     10.70 o 
   5   8  16       22.13       12.46     13.39 o 
   6   8  16        6.32       22.64     20.08 o 
   7   8  16       27.20       24.54     11.38 o 
 -10   9  16        2.10        9.86     20.39 o 
  -9   9  16        2.36        3.69     17.37 o 
  -8   9  16       14.08       48.84     17.32 o 
  -7   9  16       41.10       37.21     14.49 o 
  -6   9  16        8.56       20.41     14.15 o 
  -5   9  16        6.51       -2.51     12.18 o 
  -4   9  16      109.82      133.09     24.48 o 
  -3   9  16       88.26       75.53     11.12 o 
  -2   9  16        8.23       -0.39      7.84 o 
  -1   9  16        3.11        0.51      5.81 o 
   0   9  16      373.21      364.28      9.13 o 
   1   9  16      141.79      178.29     12.77 o 
   2   9  16       53.45       53.32      7.18 o 
   3   9  16       55.70       33.59      6.70 o 
   4   9  16       26.54       27.02     10.26 o 
   5   9  16        0.38        6.48     11.54 o 
   6   9  16        0.41        5.20     10.31 o 
 -10  10  16       40.05       21.47     18.03 o 
  -9  10  16        0.47       12.62     21.92 o 
  -7  10  16       31.07       36.62     19.04 o 
  -6  10  16       12.22       28.97     15.75 o 
  -5  10  16      125.49      114.10     30.26 o 
  -4  10  16      184.47      196.62     12.46 o 
  -3  10  16       33.34       42.56      9.68 o 
  -2  10  16       34.62       28.85      9.44 o 
  -1  10  16        7.62       12.57      7.04 o 
   0  10  16      154.25      169.79      8.65 o 
   1  10  16       11.03        4.70      5.52 o 
   2  10  16       17.36        5.26      6.20 o 
   3  10  16       10.44        9.82      6.88 o 
   4  10  16        0.20       -0.22     11.07 o 
   5  10  16        1.11       12.44     10.75 o 
   6  10  16       29.24       26.19     11.10 o 
  -9  11  16      104.69      110.89     31.08 o 
  -8  11  16        7.28       31.52     17.35 o 
  -7  11  16       14.27       15.49     15.81 o 
  -6  11  16        0.02       22.45     17.53 o 
  -5  11  16        1.37       33.31     17.88 o 
  -4  11  16        2.13       -5.06      9.69 o 
  -3  11  16       67.58       60.16     10.17 o 
  -2  11  16      180.32      192.98     12.65 o 
  -1  11  16        0.10       -0.20      3.19 o 
   0  11  16       26.70       22.95      6.69 o 
   1  11  16       24.00       28.98      6.63 o 
   2  11  16      214.58      197.85     12.20 o 
   3  11  16       57.50       48.60     10.94 o 
   4  11  16        2.05       -4.67      9.26 o 
   5  11  16        2.28        6.39     10.05 o 
  -9  12  16        0.07       34.17     27.80 o 
  -8  12  16       34.32      -20.77     21.27 o 
  -7  12  16        3.84       29.54     25.85 o 
  -6  12  16       52.26       73.01     24.09 o 
  -5  12  16       33.76       69.59     24.23 o 
  -4  12  16       23.71       27.31     20.45 o 
  -3  12  16       28.58       29.44     15.73 o 
  -2  12  16       51.25       42.55     11.44 o 
  -1  12  16       35.07       20.99     10.38 o 
   0  12  16       21.80       12.89      6.45 o 
   1  12  16        0.98        2.78      6.74 o 
   2  12  16        1.54        5.70      6.37 o 
   3  12  16       70.79       53.46     17.74 o 
   4  12  16        4.51       -4.53     13.33 o 
   5  12  16       15.21       31.32     13.68 o 
  -8  13  16        1.06       -7.57     20.35 o 
  -7  13  16       81.22      108.93     63.69 o 
  -6  13  16       17.59       35.98     25.56 o 
  -5  13  16      109.51      135.99     19.75 o 
  -4  13  16       59.17       93.31     30.69 o 
  -3  13  16       66.47       79.75     18.67 o 
  -2  13  16       11.94        0.77     14.35 o 
  -1  13  16       21.34       26.35      9.27 o 
   0  13  16       17.46       10.57      6.07 o 
   1  13  16       81.81       79.80      8.12 o 
   2  13  16       26.81       14.26      7.41 o 
   3  13  16       40.76       53.30     48.27 o 
   4  13  16        3.90       22.13     11.81 o 
  -8  14  16       39.52       36.34     24.48 o 
  -7  14  16        8.92       30.46     25.61 o 
  -6  14  16        0.01      -21.90     21.90 o 
  -5  14  16        0.16       36.15     40.36 o 
  -4  14  16        0.37      -12.49     14.84 o 
  -3  14  16        2.23        3.78     12.89 o 
  -2  14  16       21.16       18.02     10.57 o 
  -1  14  16       30.78       23.19     13.35 o 
   0  14  16       22.41       25.07     10.20 o 
   1  14  16       32.94       21.02      7.19 o 
   2  14  16       39.97       24.35      8.67 o 
   3  14  16        7.11       13.54     14.95 o 
   4  14  16        8.83       26.80     17.93 o 
  -7  15  16        2.99        2.68     26.04 o 
  -6  15  16       37.47       40.42     23.25 o 
  -5  15  16        2.92       10.69     25.20 o 
  -4  15  16        3.40        9.31     26.20 o 
  -3  15  16       46.90       49.99     23.84 o 
  -2  15  16      188.82      193.17     20.08 o 
  -1  15  16       23.79       42.62     16.00 o 
   0  15  16        5.10       12.18     10.57 o 
   1  15  16        7.50        0.50     10.03 o 
   2  15  16        5.36       -5.26     10.91 o 
   3  15  16        0.62        3.59     12.62 o 
  -6  16  16        1.04       29.66     18.18 o 
  -5  16  16       39.95       74.88     21.67 o 
  -4  16  16        2.66       18.47     25.33 o 
  -3  16  16       42.68       32.36     16.61 o 
  -2  16  16        2.07        7.36     17.71 o 
  -1  16  16       10.18       14.05     14.25 o 
   0  16  16       18.92       15.20     14.82 o 
   1  16  16        8.72        8.16     12.73 o 
   2  16  16       41.32        4.56     22.35 o 
  -4  17  16        3.59       20.28     21.45 o 
  -3  17  16        0.56      -15.36     15.36 o 
  -2  17  16        6.21        3.15     15.94 o 
  -1  17  16        4.45      -14.91     14.91 o 
   0  17  16       14.96       39.06     19.75 o 
 -11   1  17       49.18       29.35     22.54 o 
 -10   1  17        0.39       -3.61     16.65 o 
  -9   1  17       92.66       75.23     20.43 o 
  -8   1  17       56.71       34.59     21.23 o 
  -7   1  17       75.80       57.10     17.25 o 
  -6   1  17      105.00       94.10     17.65 o 
  -5   1  17       93.77      110.53     20.79 o 
  -4   1  17        6.08        6.60      6.48 o 
  -3   1  17       35.21       46.81     11.60 o 
  -2   1  17      129.72      142.61     17.43 o 
  -1   1  17      333.03      349.56     18.38 o 
   0   1  17        0.32        6.21     16.04 o 
   1   1  17      133.21      113.71     28.65 o 
   2   1  17        2.32        9.27      7.30 o 
   3   1  17        1.20        7.38      7.66 o 
   4   1  17        0.25       -4.86      7.23 o 
   5   1  17       10.99       -2.25      6.88 o 
   6   1  17       98.62      120.80     17.33 o 
   7   1  17        1.27      -20.16     69.12 o 
 -11   2  17        0.39        4.04     14.04 o 
 -10   2  17       28.79       13.03     14.56 o 
  -9   2  17       11.15        5.86     13.45 o 
  -8   2  17        0.46        0.51     13.95 o 
  -7   2  17        2.64        5.58      4.72 o 
  -6   2  17      195.82      194.92      9.15 o 
  -5   2  17       50.70       51.54      8.74 o 
  -4   2  17        0.00       -4.14      9.56 o 
  -3   2  17       87.67       96.51     14.95 o 
  -2   2  17        0.81       -3.31      8.50 o 
  -1   2  17       38.76       31.79      9.83 o 
   0   2  17       11.47        7.42     11.42 o 
   1   2  17        4.18        8.85      6.81 o 
   2   2  17       53.68       54.99      8.63 o 
   3   2  17        1.07        3.13      6.86 o 
   4   2  17        7.36        4.46      5.74 o 
   5   2  17      107.22       96.07      8.03 o 
   6   2  17       38.22       18.56      7.77 o 
   7   2  17       16.54      -16.40     16.40 o 
 -11   3  17        3.54        6.66     17.92 o 
 -10   3  17        0.46        0.41     16.49 o 
  -9   3  17       11.47       17.91     21.63 o 
  -8   3  17      117.56       92.75     21.20 o 
  -7   3  17      204.38      259.76     24.14 o 
  -6   3  17        0.28       -7.67      7.67 o 
  -5   3  17       74.85       64.93      9.95 o 
  -4   3  17        7.98        9.43      5.38 o 
  -3   3  17        0.00        3.87      7.99 o 
  -2   3  17        0.06       -6.27      7.96 o 
  -1   3  17      103.95      103.05     11.78 o 
   0   3  17       57.87       86.83     11.94 o 
   1   3  17        0.46        1.80      5.26 o 
   2   3  17        0.02        2.19      6.76 o 
   3   3  17        0.07       -5.74      5.74 o 
   4   3  17        3.93        4.94      6.55 o 
   5   3  17        0.00        3.41      7.47 o 
   6   3  17        7.45       18.71      8.90 o 
   7   3  17        0.01       57.07     29.39 o 
 -11   4  17       11.12       10.75     14.66 o 
 -10   4  17        3.31      -10.85     16.66 o 
  -9   4  17        1.82      -14.98     16.45 o 
  -8   4  17        7.62        7.74     15.11 o 
  -7   4  17        4.39       -0.74     15.53 o 
  -6   4  17      213.09      225.08     29.63 o 
  -5   4  17      346.36      393.36     23.49 o 
  -4   4  17       60.72       63.08      9.79 o 
  -3   4  17       18.56       14.04      6.50 o 
  -2   4  17       10.45       25.31      7.07 o 
  -1   4  17       10.86       15.52      6.97 o 
   0   4  17       82.19      103.91     10.23 o 
   1   4  17        4.27        6.03      4.91 o 
   2   4  17        2.32       -2.94      5.53 o 
   3   4  17        5.56        3.72      5.44 o 
   4   4  17       17.18       12.00      5.73 o 
   5   4  17       46.28       22.77     12.11 o 
   6   4  17        1.19        7.93      8.17 o 
   7   4  17       81.25       87.80     19.03 o 
 -11   5  17        0.00        8.56     16.31 o 
 -10   5  17        9.00        4.80     18.30 o 
  -9   5  17       31.77       39.54     17.98 o 
  -8   5  17      103.13      126.78     20.17 o 
  -7   5  17       11.28        3.45     15.52 o 
  -6   5  17       70.16       63.66      8.82 o 
  -5   5  17        0.96       -3.60      9.22 o 
  -4   5  17       23.32       25.12      7.45 o 
  -3   5  17        3.34        1.03      6.39 o 
  -2   5  17      428.04      417.61     26.86 o 
  -1   5  17        2.09       -3.70      7.76 o 
   0   5  17        4.97       -0.93      6.23 o 
   1   5  17       48.67       31.67      6.97 o 
   2   5  17        0.42        9.38      5.27 o 
   3   5  17       34.97       31.10      6.97 o 
   4   5  17       25.58       19.51      5.76 o 
   5   5  17        1.40       -6.87      8.21 o 
   6   5  17       28.40       24.27      9.40 o 
   7   5  17        0.04       -1.16     10.00 o 
 -11   6  17        0.78       -1.43     20.81 o 
 -10   6  17       32.66       37.25     18.99 o 
  -9   6  17       62.02       63.54     18.99 o 
  -8   6  17        6.68      -16.57     16.57 o 
  -7   6  17       10.82       15.90     17.26 o 
  -6   6  17        4.53       -2.82     14.93 o 
  -5   6  17      173.83      177.06     29.49 o 
  -4   6  17      283.67      267.13     11.94 o 
  -3   6  17        6.53        9.04      9.98 o 
  -2   6  17        0.96       -0.44      8.81 o 
  -1   6  17      175.81      167.96     16.97 o 
   0   6  17      215.13      216.65     10.34 o 
   1   6  17        2.52       -1.33      7.80 o 
   2   6  17       73.61       83.42      7.33 o 
   3   6  17        5.82       -1.34      5.77 o 
   4   6  17        0.97       -8.57     10.50 o 
   5   6  17        1.55        5.55      8.88 o 
   6   6  17        0.06       12.60     10.18 o 
 -10   7  17        7.89        6.45     16.74 o 
  -9   7  17       86.14       98.65     20.85 o 
  -8   7  17       10.25       -1.47     14.63 o 
  -7   7  17        2.57        1.23     13.92 o 
  -6   7  17       14.64       25.85     17.07 o 
  -5   7  17       14.21       14.81      8.12 o 
  -4   7  17       75.78       68.82     12.72 o 
  -3   7  17       21.53       19.99      8.97 o 
  -2   7  17        0.19       -2.36      7.68 o 
  -1   7  17       16.58       11.77      8.19 o 
   0   7  17        5.49        8.50      5.37 o 
   1   7  17        5.67        6.93      5.42 o 
   2   7  17        4.18       -5.74      5.74 o 
   3   7  17       11.23       10.72      6.95 o 
   4   7  17        6.44        3.47      8.09 o 
   5   7  17       49.10       51.92     10.67 o 
   6   7  17        5.37       27.61     11.44 o 
 -10   8  17        0.07       -0.55     18.30 o 
  -9   8  17       21.09        2.16     17.84 o 
  -8   8  17        0.32       -7.97     26.74 o 
  -7   8  17        1.72       21.41     17.44 o 
  -6   8  17        1.02        9.10     12.59 o 
  -5   8  17        2.67        3.49      7.94 o 
  -4   8  17      174.64      202.44     15.23 o 
  -3   8  17       11.68       14.35      8.52 o 
  -2   8  17        0.00       -4.90      8.56 o 
  -1   8  17       23.97       17.66      9.37 o 
   0   8  17      151.86      152.36      8.61 o 
   1   8  17      158.75      175.80     15.11 o 
   2   8  17        0.32        2.12      5.10 o 
   3   8  17       10.40       10.35      5.31 o 
   4   8  17        1.36       -0.23     10.08 o 
   5   8  17       70.14       54.75     15.73 o 
   6   8  17        7.37       14.66     23.03 o 
 -10   9  17       10.21       18.94     18.07 o 
  -9   9  17        1.33        6.98     16.37 o 
  -8   9  17        2.46      -13.49     16.21 o 
  -7   9  17        5.89       12.62     15.55 o 
  -6   9  17       24.59        8.45     15.45 o 
  -5   9  17       46.71       52.49     11.21 o 
  -4   9  17       20.41       27.85      8.97 o 
  -3   9  17        1.11        1.96      7.53 o 
  -2   9  17       81.11       87.68     12.20 o 
  -1   9  17        1.11       -2.18      9.40 o 
   0   9  17        0.47        8.54      5.59 o 
   1   9  17        6.27       -0.59      5.04 o 
   2   9  17        0.00       -0.11      6.57 o 
   3   9  17        0.69       -1.49      6.00 o 
   4   9  17        2.15       -8.00     10.43 o 
   5   9  17        0.11       -3.07      9.40 o 
  -9  10  17        0.42        3.26     18.57 o 
  -8  10  17        5.66       -0.46     24.14 o 
  -7  10  17        0.09       20.31     16.79 o 
  -6  10  17       18.69       31.82     14.14 o 
  -5  10  17       10.02       -2.52     12.83 o 
  -4  10  17        6.82       21.07     11.34 o 
  -3  10  17       35.91       35.90      9.51 o 
  -2  10  17        1.04       14.40      8.68 o 
  -1  10  17       39.46       39.07     10.27 o 
   0  10  17      158.72      131.79      8.24 o 
   1  10  17       15.57       10.56      7.72 o 
   2  10  17        9.43       10.94      5.90 o 
   3  10  17       67.96       42.15     13.87 o 
   4  10  17       38.45       22.16     11.84 o 
   5  10  17        9.33        9.48     12.79 o 
  -9  11  17        5.66      -10.60     17.67 o 
  -8  11  17        0.76       -3.67     15.81 o 
  -7  11  17        0.38       22.07     14.65 o 
  -6  11  17        3.74      -15.10     15.10 o 
  -5  11  17       74.76       95.95     16.10 o 
  -4  11  17       50.00       51.21     12.98 o 
  -3  11  17        8.25      -10.22     10.22 o 
  -2  11  17        0.48       -0.17      9.63 o 
  -1  11  17        0.00       -9.37      9.37 o 
   0  11  17       24.10       10.46      8.77 o 
   1  11  17        0.67        1.38      6.26 o 
   2  11  17       34.94       18.16      6.83 o 
   3  11  17       20.82       13.79      9.91 o 
   4  11  17        0.56        9.73      9.68 o 
  -8  12  17       25.09       18.36     22.38 o 
  -7  12  17       18.16       13.86     21.62 o 
  -6  12  17       22.09       20.13     19.36 o 
  -5  12  17       12.58       11.36     15.90 o 
  -4  12  17        6.18       16.59     11.60 o 
  -3  12  17       17.53       16.63     10.55 o 
  -2  12  17       97.35      117.02     17.40 o 
  -1  12  17       30.25       37.81     10.31 o 
   0  12  17       11.47       16.03      9.48 o 
   1  12  17       27.15       35.96     13.55 o 
   2  12  17      119.14       94.14     15.97 o 
   3  12  17       28.75       29.31     15.30 o 
   4  12  17       15.18       16.25     15.56 o 
  -7  13  17        2.74       22.45     22.88 o 
  -6  13  17        0.00       -8.24     16.07 o 
  -5  13  17       23.72       40.69     22.64 o 
  -4  13  17        0.53       -3.67     16.33 o 
  -3  13  17       67.81       93.73     18.54 o 
  -2  13  17       67.22       46.73     15.98 o 
  -1  13  17      127.45      101.95     23.48 o 
   0  13  17       64.21       57.40     11.37 o 
   1  13  17        9.87       14.84      9.40 o 
   2  13  17        2.59        8.84     26.80 o 
   3  13  17        0.11      -11.19     11.19 o 
  -7  14  17        0.33        0.67     20.02 o 
  -6  14  17       45.61       69.43     30.49 o 
  -5  14  17       18.81       12.37     26.31 o 
  -4  14  17       64.08       50.87     28.52 o 
  -3  14  17        0.00       21.12     15.41 o 
  -2  14  17       13.95       20.32     12.57 o 
  -1  14  17       16.75       24.15     14.10 o 
   0  14  17        3.48        5.44      9.57 o 
   1  14  17        1.72        8.75      9.25 o 
   2  14  17        2.79       28.80     26.04 o 
  -5  15  17        9.07       23.37     17.18 o 
  -4  15  17       63.73       72.64     20.61 o 
  -3  15  17      135.99      152.86     25.40 o 
  -2  15  17        9.71        2.62     11.52 o 
  -1  15  17        0.15       -0.41     17.98 o 
   0  15  17       17.95        8.56     13.50 o 
   1  15  17        2.09        4.09     13.20 o 
  -4  16  17        0.01        9.47     18.95 o 
  -3  16  17        0.04        4.88     16.69 o 
  -2  16  17        1.26       17.14     19.14 o 
  -1  16  17       23.78       34.10     12.79 o 
 -11   0  18        8.76       -1.69     20.64 o 
 -10   0  18        0.17       13.34     21.48 o 
  -9   0  18        2.00        3.75     19.64 o 
  -8   0  18      186.27      146.35     29.73 o 
  -7   0  18        5.32       16.43     24.11 o 
  -6   0  18       47.51       30.60     27.56 o 
  -5   0  18      157.95      151.04     32.34 o 
  -4   0  18       49.04       15.84     38.63 o 
  -3   0  18        4.37       24.31     22.14 o 
  -2   0  18       63.12       50.78     22.79 o 
  -1   0  18       39.25       51.00     36.24 o 
   0   0  18       40.44       60.55     34.72 o 
   1   0  18       79.79       49.26     31.47 o 
   2   0  18        3.00       15.84     14.97 o 
   3   0  18       64.24       61.79     11.28 o 
   4   0  18        0.00       -2.05     10.57 o 
   5   0  18        9.87        9.83     12.78 o 
   6   0  18       44.38       13.02     19.53 o 
 -11   1  18       39.05       38.65     18.77 o 
 -10   1  18        2.08        5.75     14.40 o 
  -9   1  18       10.10        0.99     13.18 o 
  -8   1  18        1.17       17.91     14.42 o 
  -7   1  18        0.72        6.83     15.33 o 
  -6   1  18        5.96       11.93     14.78 o 
  -5   1  18       76.63       87.24     21.25 o 
  -4   1  18       29.21       41.34     17.95 o 
  -3   1  18      101.00      115.85     23.28 o 
  -2   1  18      244.98      240.19     25.17 o 
  -1   1  18      158.44      144.25     18.02 o 
   0   1  18       46.57       57.58     14.34 o 
   1   1  18      126.22      148.02     15.48 o 
   2   1  18       22.42       31.68     11.34 o 
   3   1  18       23.94       13.44      8.78 o 
   4   1  18        0.28        5.91      7.44 o 
   5   1  18       55.95       47.70     12.09 o 
   6   1  18        1.30        1.99     14.76 o 
 -11   2  18        0.01        1.03     14.29 o 
 -10   2  18        3.80        8.26     14.81 o 
  -9   2  18        9.78        1.48     13.34 o 
  -8   2  18       13.91       22.63     22.18 o 
  -7   2  18      323.18      298.67     32.25 o 
  -6   2  18        1.03        5.12     13.94 o 
  -5   2  18      551.82      529.35     27.61 o 
  -4   2  18      296.98      273.06     18.53 o 
  -3   2  18       41.37       29.67      8.12 o 
  -2   2  18       14.50       16.28      9.31 o 
  -1   2  18      228.11      239.65     17.65 o 
   0   2  18      174.39      165.78     11.29 o 
   1   2  18       40.92       80.52     12.99 o 
   2   2  18        6.29        4.84      7.71 o 
   3   2  18        7.30       16.76      7.92 o 
   4   2  18      180.76      182.64     13.55 o 
   5   2  18       45.36       30.84      9.84 o 
   6   2  18       39.49       68.22     20.07 o 
 -10   3  18        5.50       13.35     15.07 o 
  -9   3  18        0.94        4.82     16.16 o 
  -8   3  18        6.75       -1.64     14.78 o 
  -7   3  18        1.39        0.14     14.03 o 
  -6   3  18       33.14       18.62      8.07 o 
  -5   3  18       64.43       63.28      8.52 o 
  -4   3  18      152.66      142.55     13.96 o 
  -3   3  18       15.04       14.68      8.72 o 
  -2   3  18       31.61       33.79      9.42 o 
  -1   3  18       70.83       79.11     13.08 o 
   0   3  18       47.14       69.39     11.41 o 
   1   3  18       28.98       29.71      8.17 o 
   2   3  18        2.12        4.54      5.89 o 
   3   3  18        0.01       -0.36      5.56 o 
   4   3  18        9.89       -2.07      5.95 o 
   5   3  18        1.42        8.55      9.89 o 
   6   3  18        0.65       -8.08      8.08 o 
 -10   4  18        6.64      -12.21     19.76 o 
  -9   4  18       22.14       15.43     19.41 o 
  -8   4  18        0.63        4.84     20.63 o 
  -7   4  18        0.48       -4.70      8.89 o 
  -6   4  18       12.46       21.21      6.61 o 
  -5   4  18       33.31       44.15     11.53 o 
  -4   4  18       20.05       28.44      8.02 o 
  -3   4  18       57.51       63.14      9.59 o 
  -2   4  18        1.18       -3.95      6.71 o 
  -1   4  18      107.49      107.37      9.42 o 
   0   4  18       57.43       62.87     12.81 o 
   1   4  18        0.01        8.39      6.38 o 
   2   4  18       49.54       49.56      6.54 o 
   3   4  18       19.35       22.39      6.37 o 
   4   4  18        0.02        3.02      6.07 o 
   5   4  18       24.22       10.50     11.00 o 
   6   4  18       48.16       47.03     12.15 o 
 -10   5  18        0.59       -0.56     18.11 o 
  -9   5  18       15.53       18.59     17.62 o 
  -8   5  18       54.56       35.41     17.92 o 
  -7   5  18        2.31       13.62      7.99 o 
  -6   5  18      133.61      149.75     10.40 o 
  -5   5  18        4.38        6.16      9.45 o 
  -4   5  18       48.83       40.77      8.13 o 
  -3   5  18        0.73       15.81      7.62 o 
  -2   5  18        4.46        5.69      7.60 o 
  -1   5  18        0.39        9.69      7.67 o 
   0   5  18       93.79       96.00      9.56 o 
   1   5  18        0.03       -2.10      6.11 o 
   2   5  18        2.76       12.27      5.79 o 
   3   5  18       17.73       22.23      7.26 o 
   4   5  18       31.62       23.36      9.38 o 
   5   5  18       88.65       73.26     17.98 o 
   6   5  18        0.81       -5.11     10.77 o 
 -10   6  18        0.10        9.11     17.31 o 
  -9   6  18        0.49       -5.84     17.34 o 
  -8   6  18       21.81        2.06     17.46 o 
  -7   6  18       11.55       21.42     16.07 o 
  -6   6  18        3.93       -2.61     10.10 o 
  -5   6  18        0.25        2.57     10.81 o 
  -4   6  18        4.80        7.44      8.98 o 
  -3   6  18       19.69       26.73      7.84 o 
  -2   6  18       23.82       38.82     11.41 o 
  -1   6  18      244.53      244.28     13.42 o 
   0   6  18       58.79       57.67     10.65 o 
   1   6  18        0.31        1.57      5.20 o 
   2   6  18        0.02        0.79      5.68 o 
   3   6  18        3.24        0.89      6.70 o 
   4   6  18       80.71       73.89     10.35 o 
   5   6  18        5.46       11.77      9.15 o 
 -10   7  18        0.96       21.22     20.97 o 
  -9   7  18        3.76       -7.85     16.89 o 
  -8   7  18       51.53       61.11     19.41 o 
  -7   7  18       56.64       49.12     20.48 o 
  -6   7  18      278.40      320.00     62.77 o 
  -5   7  18        9.81       -1.38      9.28 o 
  -4   7  18       21.65        4.06     10.14 o 
  -3   7  18       48.68       39.39     12.02 o 
  -2   7  18      208.25      210.58     28.34 o 
  -1   7  18        3.89        4.09      7.56 o 
   0   7  18       31.78       31.28      9.20 o 
   1   7  18        0.88        3.39      5.34 o 
   2   7  18       19.76       19.14      5.74 o 
   3   7  18        1.59        7.61      5.64 o 
   4   7  18        4.55       14.03      9.58 o 
   5   7  18        4.00       23.39     12.22 o 
  -9   8  18        0.60       -7.25     18.92 o 
  -8   8  18        8.13       11.14     18.87 o 
  -7   8  18       48.78       63.52     18.76 o 
  -6   8  18        0.02       -4.37      8.20 o 
  -5   8  18       64.40       76.26     10.99 o 
  -4   8  18      190.89      201.78     19.24 o 
  -3   8  18        1.90        5.40     11.54 o 
  -2   8  18       23.66       35.21      9.78 o 
  -1   8  18        0.40        3.81      8.54 o 
   0   8  18      185.19      210.19     11.96 o 
   1   8  18       21.78        9.09      5.55 o 
   2   8  18        2.43        5.86      5.80 o 
   3   8  18       80.39       46.20     13.25 o 
   4   8  18       24.15       13.73      9.21 o 
   5   8  18        8.45       16.27     17.32 o 
  -9   9  18       45.24       52.67     20.35 o 
  -8   9  18       34.81       23.49     17.79 o 
  -7   9  18       29.42       24.36     17.06 o 
  -6   9  18       72.39       66.37     19.15 o 
  -5   9  18       58.16       55.73     13.88 o 
  -4   9  18        0.44        4.64      8.98 o 
  -3   9  18        2.83        1.26      7.86 o 
  -2   9  18       47.21       40.74     10.58 o 
  -1   9  18        0.34        1.94      8.15 o 
   0   9  18       42.46       33.86      9.89 o 
   1   9  18       14.33        9.54      8.10 o 
   2   9  18       15.30       21.19      7.02 o 
   3   9  18       19.28        6.02      8.90 o 
   4   9  18        2.97       11.09     10.74 o 
  -8  10  18       10.96      -19.44     20.42 o 
  -7  10  18       15.95       45.01     16.57 o 
  -6  10  18        5.41       15.37     15.35 o 
  -5  10  18        0.21        0.63     10.82 o 
  -4  10  18        3.30        5.07     10.57 o 
  -3  10  18       17.67       19.49     11.50 o 
  -2  10  18       29.69       31.93     10.71 o 
  -1  10  18       34.81       34.61     10.15 o 
   0  10  18        8.72       20.09      8.40 o 
   1  10  18      110.61      129.90     20.55 o 
   2  10  18        2.58        2.61      7.79 o 
   3  10  18        0.59       -3.88     10.90 o 
   4  10  18        5.31        0.39      9.79 o 
  -8  11  18       24.80       25.11     18.66 o 
  -7  11  18       22.06       31.85     17.60 o 
  -6  11  18        1.12       11.63     14.17 o 
  -5  11  18        0.00        2.18     12.76 o 
  -4  11  18       24.15       30.54     12.36 o 
  -3  11  18        8.71        1.18      8.80 o 
  -2  11  18       50.53       40.35     11.55 o 
  -1  11  18       28.10       34.37     11.24 o 
   0  11  18       59.41       70.64     14.60 o 
   1  11  18       69.17       24.57     10.43 o 
   2  11  18       20.55        4.50      7.72 o 
   3  11  18        2.53        5.17      8.69 o 
  -7  12  18       25.74       21.14     17.51 o 
  -6  12  18       11.17       11.15     14.49 o 
  -5  12  18      211.71      201.15     21.76 o 
  -4  12  18       27.85       27.61     14.02 o 
  -3  12  18        1.89       -3.40     17.45 o 
  -2  12  18       23.14       34.04     14.35 o 
  -1  12  18        5.48       20.86     13.43 o 
   0  12  18        2.19      -12.59     15.06 o 
   1  12  18        2.81       12.64     10.40 o 
   2  12  18        1.34       16.60     18.74 o 
   3  12  18       13.01       16.06     16.36 o 
  -6  13  18       11.65       23.11     15.50 o 
  -5  13  18        1.88        2.70     14.28 o 
  -4  13  18      118.07      153.44     31.76 o 
  -3  13  18      136.36      138.26     21.21 o 
  -2  13  18       15.69       14.58     12.44 o 
  -1  13  18       15.95       14.66     11.03 o 
   0  13  18       35.62       16.80     10.42 o 
   1  13  18       49.51       50.90     10.91 o 
   2  13  18        0.12      -10.03     18.59 o 
  -5  14  18        0.75        4.69     17.45 o 
  -4  14  18        0.55        6.92     15.26 o 
  -3  14  18        1.11       17.46     14.05 o 
  -2  14  18       23.63       10.45     13.47 o 
  -1  14  18        2.36      -15.58     15.58 o 
   0  14  18       29.83       17.16     10.82 o 
   1  14  18       44.46       23.69     13.01 o 
  -3  15  18        0.80       -8.44     16.94 o 
  -2  15  18       47.61       40.70     13.71 o 
 -10   1  19        3.22        4.95     15.16 o 
  -9   1  19        0.48        1.94     14.30 o 
  -8   1  19        0.82        6.84     14.24 o 
  -7   1  19        1.68       -1.66     19.77 o 
  -6   1  19        6.87        9.07     15.03 o 
  -5   1  19        1.59       -6.39     17.18 o 
  -4   1  19       18.82       28.10     30.69 o 
  -3   1  19       14.58        4.77     15.11 o 
  -2   1  19        5.17       -3.94     23.62 o 
  -1   1  19      291.01      328.70     23.09 o 
   0   1  19       43.66       49.02     14.88 o 
   1   1  19       29.55       26.58     12.95 o 
   2   1  19        0.13       -8.85     18.55 o 
   3   1  19       10.82       20.44     10.80 o 
   4   1  19        0.00       -4.93     10.63 o 
   5   1  19        8.33       25.69      9.39 o 
 -10   2  19        8.51        2.49     18.48 o 
  -9   2  19       12.01       -5.85     16.13 o 
  -8   2  19        9.66       14.12     17.03 o 
  -7   2  19       11.93       10.23     15.99 o 
  -6   2  19        0.66       11.51     16.93 o 
  -5   2  19       46.04       31.47     19.32 o 
  -4   2  19        0.71        7.71     13.48 o 
  -3   2  19      149.20      130.07     10.75 o 
  -2   2  19        0.42        3.03      8.74 o 
  -1   2  19       18.87       14.08      7.10 o 
   0   2  19       21.49        3.66      7.34 o 
   1   2  19        5.07        6.50     11.68 o 
   2   2  19        0.54      -11.37     11.37 o 
   3   2  19        6.24        9.07      8.94 o 
   4   2  19       55.16       42.61      8.05 o 
   5   2  19        0.02        4.55     10.37 o 
 -10   3  19        0.49        2.63     14.86 o 
  -9   3  19        0.86       -1.24     16.20 o 
  -8   3  19        0.12       -5.43     15.99 o 
  -7   3  19       72.55       85.66     25.80 o 
  -6   3  19      135.94      163.11     21.17 o 
  -5   3  19       79.59       71.43     17.50 o 
  -4   3  19       14.49       15.89     13.59 o 
  -3   3  19       21.68        9.80      8.41 o 
  -2   3  19       49.08       52.83     10.88 o 
  -1   3  19      100.59       97.13      9.12 o 
   0   3  19       31.32       26.97      9.60 o 
   1   3  19        1.26        5.06      9.34 o 
   2   3  19       27.21       19.92      6.40 o 
   3   3  19        2.10       15.29      7.46 o 
   4   3  19        0.01        7.65     10.57 o 
   5   3  19        1.48        1.83      8.89 o 
 -10   4  19        0.48        0.52     15.63 o 
  -9   4  19        2.46       20.49     20.69 o 
  -8   4  19        2.67        4.39     16.11 o 
  -7   4  19       58.40       99.51     21.41 o 
  -6   4  19        7.63       -1.41     15.97 o 
  -5   4  19       38.88       45.57     21.84 o 
  -4   4  19      248.39      250.90     10.37 o 
  -3   4  19       82.11       84.66     10.88 o 
  -2   4  19      236.07      255.80     17.89 o 
  -1   4  19      126.82      121.22     12.14 o 
   0   4  19        7.30        4.65     10.39 o 
   1   4  19       25.45       21.65      7.55 o 
   2   4  19       11.08       13.36      6.55 o 
   3   4  19        4.37        5.41      6.08 o 
   4   4  19        1.01        2.90      8.92 o 
   5   4  19       10.83        0.98     10.43 o 
  -9   5  19        8.39       24.50     21.22 o 
  -8   5  19        3.88       20.65     19.85 o 
  -7   5  19       21.50       38.21     23.91 o 
  -6   5  19       54.37       49.93     17.53 o 
  -5   5  19       40.28       28.06      7.59 o 
  -4   5  19       21.31       25.38      8.46 o 
  -3   5  19       47.92       38.10      8.66 o 
  -2   5  19       22.85        9.03      7.96 o 
  -1   5  19       81.86       84.33      9.73 o 
   0   5  19      363.66      375.80     22.49 o 
   1   5  19       94.24      115.79      9.85 o 
   2   5  19        3.56       12.11      5.79 o 
   3   5  19       11.71        8.87      6.48 o 
   4   5  19        3.14       20.24     11.57 o 
   5   5  19       12.45       -1.00      9.28 o 
  -9   6  19        5.07       19.66     20.95 o 
  -8   6  19      113.18      126.72     22.30 o 
  -7   6  19        1.60       -0.75     15.17 o 
  -6   6  19        8.06        3.31      7.66 o 
  -5   6  19       22.15       18.11      8.48 o 
  -4   6  19       39.80       31.73      8.65 o 
  -3   6  19       24.48       28.09      9.02 o 
  -2   6  19       10.65        3.59      7.26 o 
  -1   6  19        1.87        6.13      7.79 o 
   0   6  19        1.06        3.22      7.27 o 
   1   6  19       56.44       57.18      9.96 o 
   2   6  19        0.04       -4.63      6.51 o 
   3   6  19       23.80       16.34      7.83 o 
   4   6  19       59.17       45.69     10.64 o 
  -9   7  19       11.39       25.96     19.41 o 
  -8   7  19        1.73        2.09     16.02 o 
  -7   7  19       36.56       29.18     10.87 o 
  -6   7  19       32.45       33.32      9.66 o 
  -5   7  19        0.18        3.66     10.78 o 
  -4   7  19       33.83       29.51     11.53 o 
  -3   7  19        1.98        1.99      9.28 o 
  -2   7  19       11.17       14.34      9.76 o 
  -1   7  19        0.98       -9.27      9.27 o 
   0   7  19        0.13        3.65      7.43 o 
   1   7  19       27.72       19.62     10.11 o 
   2   7  19       58.91       63.53      8.55 o 
   3   7  19       58.79       42.20     10.18 o 
   4   7  19        3.37        4.29     10.17 o 
  -8   8  19        0.21      -15.72     19.91 o 
  -7   8  19        0.46      -11.82     18.43 o 
  -6   8  19        0.37       -6.30     11.15 o 
  -5   8  19        0.45        7.89     10.62 o 
  -4   8  19       38.33       33.54      9.52 o 
  -3   8  19        0.06        1.55      8.03 o 
  -2   8  19      100.29       84.07     10.46 o 
  -1   8  19        0.21       -8.11      8.11 o 
   0   8  19        2.95        8.13      8.22 o 
   1   8  19       22.61       15.26      9.58 o 
   2   8  19       18.84       22.28      7.62 o 
   3   8  19       12.66        5.50      9.98 o 
   4   8  19        1.35        1.12      8.80 o 
  -8   9  19        0.43        1.21     16.25 o 
  -7   9  19       50.15       68.15     22.45 o 
  -6   9  19        0.00        0.87     14.33 o 
  -5   9  19        4.36       -6.06     12.03 o 
  -4   9  19       42.79       45.47     13.87 o 
  -3   9  19        7.54       -0.86      9.40 o 
  -2   9  19        7.14        1.94     10.43 o 
  -1   9  19        0.02       -2.71     11.21 o 
   0   9  19        4.64        2.82      9.02 o 
   1   9  19        5.63       15.61      8.85 o 
   2   9  19       14.36        4.57      7.48 o 
   3   9  19        1.03       11.63     17.66 o 
  -7  10  19        0.05      -12.20     20.93 o 
  -6  10  19        0.81        6.00     15.01 o 
  -5  10  19        1.86        7.71     13.30 o 
  -4  10  19        6.40       15.99     14.77 o 
  -3  10  19        0.23        3.83     12.20 o 
  -2  10  19        5.45       12.45     12.39 o 
  -1  10  19        4.76        2.87      9.66 o 
   0  10  19        8.29       -6.97     10.77 o 
   1  10  19        6.90       11.87      8.89 o 
   2  10  19        8.48        5.06     15.01 o
[truncated: 15,052 more chars]
